# Supplementary material for: (E)-1-(2-Hy­droxy-5-meth­oxy­benzyl­idene)thio­semicarbazide
Source: Acta Crystallogr Sect E Struct Rep Online. 2012 Jan 11;68(Pt 2):o324–5. doi: 10.1107/S1600536811056182 (PMC3275013; doi:10.1107/S1600536811056182)
Supplement: Supplementary file 2 [file e-68-0o324-Isup2.hkl]

# 
# h,k,l, Fc-squared, Fo-squared, sigma(Fo-squared) and status flag 
# 
data_I
_shelx_title ' TMIR_0m in P2(1)/c' 
_shelx_refln_list_code          4 
_shelx_F_calc_maximum       99.74 
_exptl_crystal_F_000       472.00 
_reflns_d_resolution_high  0.7481 
 
loop_ 
 _symmetry_equiv_pos_as_xyz 
 'x, y, z' 
 '-x, y+1/2, -z+1/2' 
 '-x, -y, -z' 
 'x, -y-1/2, z-1/2' 
 
_cell_length_a     7.4878 
_cell_length_b     9.9880 
_cell_length_c    14.3754 
_cell_angle_alpha  90.000 
_cell_angle_beta   91.846 
_cell_angle_gamma  90.000 
 
_shelx_F_squared_multiplier     1.000 
 
loop_ 
 _refln_index_h 
 _refln_index_k 
 _refln_index_l 
 _refln_F_squared_calc 
 _refln_F_squared_meas 
 _refln_F_squared_sigma 
 _refln_observed_status 
   1   0   0     3582.01     3330.53     34.61 o 
   2   0   0      923.01      867.14      9.02 o 
   3   0   0      346.37      384.75      4.82 o 
   4   0   0      489.58      505.06      7.74 o 
   5   0   0       79.70       82.64      1.70 o 
   6   0   0       68.88       65.66      1.59 o 
   7   0   0        3.15        3.02      0.54 o 
   8   0   0       44.70       47.43      1.49 o 
   9   0   0        5.30        5.46      0.78 o 
   1   1   0      191.99      241.08      1.60 o 
   2   1   0     9948.36     9317.78     68.25 o 
   3   1   0      108.78      101.35      1.12 o 
   4   1   0      120.70      122.24      1.55 o 
   5   1   0        2.69        3.20      0.29 o 
   6   1   0       22.84       22.13      0.65 o 
   7   1   0        7.12        6.33      0.44 o 
   8   1   0        5.35        5.47      0.49 o 
   9   1   0        0.04       -0.24      0.38 o 
   0   2   0      195.34      174.05      1.66 o 
   1   2   0      450.51      640.37      3.98 o 
   2   2   0        0.47        4.46      0.30 o 
   3   2   0       84.28      105.69      1.18 o 
   4   2   0      406.30      434.83      4.77 o 
   5   2   0        1.67        2.44      0.55 o 
   6   2   0        2.58        3.28      0.35 o 
   7   2   0       29.95       31.97      0.75 o 
   8   2   0        7.28        8.61      0.50 o 
   9   2   0        3.95        4.83      0.49 o 
   1   3   0       38.52       38.72      0.40 o 
   2   3   0      350.08      392.03      3.39 o 
   3   3   0      297.25      324.43      2.93 o 
   4   3   0     1260.62     1283.96     12.06 o 
   5   3   0      256.72      271.39      2.86 o 
   6   3   0       76.08       81.09      1.14 o 
   7   3   0       47.51       47.46      0.92 o 
   8   3   0       20.15       21.57      0.72 o 
   9   3   0        0.64        0.40      0.40 o 
   0   4   0      361.61      379.69      3.61 o 
   1   4   0        3.28        1.17      0.12 o 
   2   4   0      257.60      315.42      2.43 o 
   3   4   0      678.15      722.32      6.87 o 
   4   4   0        2.94        3.43      0.29 o 
   5   4   0       98.60       99.08      1.43 o 
   6   4   0        9.81       11.37      0.56 o 
   7   4   0        1.13        2.05      0.39 o 
   8   4   0        7.42        6.12      0.51 o 
   9   4   0        4.93        4.03      0.66 o 
   1   5   0      684.30      763.28      5.62 o 
   2   5   0      125.91      157.60      1.40 o 
   3   5   0      367.41      357.47      3.21 o 
   4   5   0      250.06      226.96      2.69 o 
   5   5   0      357.97      347.70      4.01 o 
   6   5   0       29.67       28.12      0.77 o 
   7   5   0        4.85        5.74      0.49 o 
   8   5   0       49.40       52.85      2.12 o 
   9   5   0        2.55        3.04      0.62 o 
   0   6   0      457.06      570.08      7.24 o 
   1   6   0       18.95       29.16      0.39 o 
   2   6   0       26.77       32.15      0.50 o 
   4   6   0       31.61       34.95      0.76 o 
   5   6   0       38.72       36.04      0.80 o 
   6   6   0       13.01       12.93      0.61 o 
   7   6   0        0.07       -0.09      0.42 o 
   8   6   0        1.71        1.23      0.52 o 
   1   7   0      502.17      503.30      4.09 o 
   2   7   0      380.84      392.43      3.25 o 
   3   7   0      124.84      120.64      1.29 o 
   4   7   0      224.67      211.58      2.59 o 
   5   7   0       71.47       66.02      1.14 o 
   6   7   0       53.98       54.17      1.28 o 
   7   7   0       14.32       13.93      0.83 o 
   8   7   0        1.39        1.14      0.68 o 
   0   8   0      687.52      698.77     11.05 o 
   1   8   0      575.01      571.07      5.00 o 
   2   8   0      122.50      121.49      1.33 o 
   3   8   0      141.01      147.48      1.57 o 
   4   8   0       35.58       41.67      0.98 o 
   5   8   0        0.17        0.62      0.40 o 
   6   8   0        5.40        7.22      0.66 o 
   7   8   0       18.93       16.54      0.87 o 
   8   8   0        0.90        0.77      0.86 o 
   1   9   0       47.74       45.38      0.70 o 
   2   9   0       70.63       78.36      1.11 o 
   3   9   0       33.19       28.11      1.11 o 
   4   9   0       32.02       36.92      0.79 o 
   5   9   0      337.91      323.26      5.12 o 
   6   9   0        7.68        8.09      0.56 o 
   7   9   0        1.56        2.41      0.65 o 
   0  10   0       90.12      107.39      3.07 o 
   1  10   0       68.73       66.54      1.14 o 
   2  10   0       81.05       94.62      1.44 o 
   3  10   0        6.75        5.06      0.60 o 
   4  10   0        0.43        0.03      0.37 o 
   5  10   0       35.74       34.44      1.07 o 
   6  10   0        0.79        0.76      0.50 o 
   1  11   0       21.61       24.70      0.73 o 
   2  11   0       18.91       15.69      0.66 o 
   3  11   0       12.18       11.52      0.61 o 
   4  11   0        0.00       -0.13      0.50 o 
   5  11   0        2.60        2.21      0.51 o 
   0  12   0       84.75       74.65      1.87 o 
   1  12   0      173.55      183.38      2.45 o 
   2  12   0      152.22      166.15      2.82 o 
   3  12   0       83.32       89.79      1.53 o 
   4  12   0       24.38       28.06      0.89 o 
   1  13   0       20.17       23.19      0.87 o 
   2  13   0        5.75        4.06      0.49 o 
  -9   1   1        0.01       -0.05      0.43 o 
  -8   1   1       95.69       96.12      1.63 o 
  -7   1   1       19.61       20.33      0.68 o 
  -6   1   1       63.03       55.84      1.03 o 
  -5   1   1       99.60       98.53      1.39 o 
  -4   1   1        8.45        6.38      0.37 o 
  -3   1   1      447.84      487.19      4.68 o 
  -2   1   1     1551.89     1704.56     12.52 o 
  -1   1   1     2154.91     2159.25     15.98 o 
   0   1   1     2594.84     2469.71     38.59 o 
   1   1   1     2482.48     2531.18     16.54 o 
   3   1   1      462.19      476.70      4.60 o 
   4   1   1       26.75       14.93      0.48 o 
   5   1   1        7.33        6.05      0.36 o 
   6   1   1       90.01       86.88      1.39 o 
   7   1   1        9.77        8.48      0.95 o 
   8   1   1        0.64        0.02      0.35 o 
   9   1   1        0.97        0.97      0.40 o 
  -9   2   1        0.37        1.10      0.42 o 
  -8   2   1        7.40        7.74      0.57 o 
  -7   2   1       18.74       18.17      0.67 o 
  -6   2   1       12.54       14.31      0.56 o 
  -5   2   1        8.70       11.28      0.47 o 
  -4   2   1      261.45      269.61      3.07 o 
  -3   2   1      131.25      135.05      1.46 o 
  -2   2   1      977.69      970.06      7.16 o 
  -1   2   1     1235.06     1257.35     10.72 o 
   0   2   1      409.43      456.01      2.97 o 
   1   2   1     8441.15     7470.23     77.45 o 
   2   2   1      421.01      502.00      3.92 o 
   3   2   1     1144.93     1150.66      9.81 o 
   4   2   1      305.45      344.16      3.42 o 
   5   2   1      205.80      219.36      2.35 o 
   6   2   1       24.61       23.24      0.60 o 
   7   2   1        7.04        6.99      0.42 o 
   8   2   1        6.27        5.45      0.44 o 
   9   2   1       22.89       23.16      0.79 o 
  -9   3   1       17.43       18.78      0.78 o 
  -8   3   1       27.70       28.59      0.80 o 
  -7   3   1       34.79       32.51      0.87 o 
  -6   3   1       37.69       37.93      0.75 o 
  -5   3   1       46.61       46.12      0.85 o 
  -4   3   1        1.27        0.05      0.22 o 
  -3   3   1     1452.14     1614.03     13.71 o 
  -2   3   1       65.67       66.53      0.61 o 
  -1   3   1      295.67      289.87      1.86 o 
   0   3   1      168.37      188.74      1.75 o 
   1   3   1      184.36      215.27      1.56 o 
   2   3   1      377.36      371.62      3.45 o 
   3   3   1      656.61      660.69      6.27 o 
   4   3   1       14.29        6.35      0.75 o 
   5   3   1      802.22      836.36      8.03 o 
   6   3   1      118.99      118.69      1.51 o 
   7   3   1        3.91        4.33      0.39 o 
   8   3   1        0.00        0.28      0.39 o 
   9   3   1        1.54        0.71      0.55 o 
  -9   4   1       12.80       14.47      0.90 o 
  -8   4   1        2.31        2.96      0.42 o 
  -7   4   1       22.24       21.75      0.67 o 
  -6   4   1      171.19      173.78      2.04 o 
  -5   4   1        0.99        0.22      0.23 o 
  -4   4   1       26.46       16.92      0.59 o 
  -3   4   1      960.44      974.16      9.19 o 
  -2   4   1     5024.75     5051.21     39.57 o 
  -1   4   1     4251.01     4472.20     30.82 o 
   0   4   1      333.64      301.59      2.14 o 
   1   4   1      343.50      377.34      2.67 o 
   2   4   1       16.62       12.15      0.44 o 
   3   4   1     1278.52     1356.43     13.05 o 
   4   4   1      705.80      719.97      6.90 o 
   5   4   1        5.54        6.33      0.43 o 
   6   4   1      142.29      138.80      1.92 o 
   7   4   1       98.12      100.58      1.59 o 
   8   4   1        6.00        5.55      0.60 o 
   9   4   1        7.68        8.22      0.72 o 
  -9   5   1        0.60        0.48      0.63 o 
  -8   5   1       21.30       20.36      0.97 o 
  -7   5   1       55.28       50.82      1.08 o 
  -6   5   1      124.86      115.00      1.69 o 
  -5   5   1        7.68       10.29      0.49 o 
  -4   5   1       24.30       21.11      0.56 o 
  -3   5   1       83.70       97.48      1.17 o 
  -2   5   1        4.32        8.69      0.33 o 
  -1   5   1      245.33      275.16      2.13 o 
   0   5   1      505.25      564.19      4.18 o 
   1   5   1       10.22       11.95      0.50 o 
   2   5   1      522.71      560.52      4.86 o 
   3   5   1        0.19       -0.07      0.14 o 
   4   5   1        8.91        7.70      0.40 o 
   5   5   1       34.55       36.46      0.79 o 
   6   5   1       18.30       18.04      0.65 o 
   7   5   1       26.85       25.63      0.80 o 
   8   5   1       13.14       12.74      1.24 o 
   9   5   1        5.38        4.58      0.66 o 
  -8   6   1       14.98       13.05      0.79 o 
  -7   6   1       29.19       28.79      1.01 o 
  -6   6   1       37.65       35.58      0.86 o 
  -5   6   1       24.43       21.22      0.65 o 
  -4   6   1      297.94      282.80      3.30 o 
  -3   6   1      191.37      182.54      1.96 o 
  -2   6   1      557.62      524.77      3.97 o 
  -1   6   1      603.24      627.79      4.68 o 
   0   6   1      406.81      414.39      3.15 o 
   1   6   1      103.01       98.36      0.95 o 
   2   6   1      326.40      339.61      2.82 o 
   3   6   1       39.66       45.27      0.62 o 
   4   6   1       18.47       18.90      0.48 o 
   5   6   1       63.93       63.51      1.09 o 
   6   6   1       17.21       16.65      0.99 o 
   7   6   1       57.64       61.22      1.42 o 
   8   6   1        0.26        0.19      0.48 o 
  -8   7   1       10.10       11.24      0.78 o 
  -7   7   1       40.54       43.49      1.23 o 
  -6   7   1       15.70       16.02      0.77 o 
  -5   7   1       38.62       35.33      0.84 o 
  -4   7   1        9.78        9.89      0.50 o 
  -3   7   1       38.13       34.39      0.60 o 
  -2   7   1        4.29        4.03      0.35 o 
  -1   7   1      369.44      393.90      3.04 o 
   0   7   1       61.53       69.35      0.75 o 
   1   7   1       90.47       84.70      0.89 o 
   2   7   1      190.96      187.30      1.69 o 
   3   7   1      169.03      170.81      1.73 o 
   4   7   1       44.32       47.64      0.89 o 
   5   7   1       15.49       15.73      0.72 o 
   6   7   1        7.82       10.59      0.66 o 
   7   7   1        5.42        6.06      0.59 o 
   8   7   1        3.41        4.65      0.62 o 
  -8   8   1        0.18       -0.29      0.86 o 
  -7   8   1        8.03        6.02      0.63 o 
  -6   8   1        3.22        2.56      0.52 o 
  -5   8   1        0.35        0.08      0.36 o 
  -4   8   1      178.03      174.41      2.03 o 
  -3   8   1     1141.17     1084.76      9.29 o 
  -2   8   1      569.83      561.74      4.95 o 
  -1   8   1       11.59        8.92      0.36 o 
   0   8   1      289.75      276.32      2.59 o 
   1   8   1      375.05      317.92      2.91 o 
   2   8   1        7.77        6.16      0.30 o 
   3   8   1      106.83      109.08      1.25 o 
   4   8   1        0.03        0.14      0.32 o 
   5   8   1       43.89       42.92      1.08 o 
   6   8   1        1.32        1.58      0.46 o 
   7   8   1       24.59       25.30      1.21 o 
  -7   9   1       11.44       10.76      0.91 o 
  -6   9   1       81.01       84.76      1.73 o 
  -5   9   1       90.67       94.41      2.49 o 
  -4   9   1       46.39       49.07      2.35 o 
  -3   9   1       65.27       74.50      1.55 o 
  -2   9   1        0.50        0.32      0.30 o 
  -1   9   1        3.06        3.59      0.32 o 
   0   9   1      164.16      163.62      1.69 o 
   1   9   1      100.01       95.58      1.40 o 
   2   9   1       77.33       84.52      2.15 o 
   3   9   1      226.66      226.98      2.48 o 
   4   9   1       24.03       29.37      0.70 o 
   5   9   1       20.49       22.34      0.80 o 
   6   9   1       22.63       28.14      1.00 o 
   7   9   1       31.73       39.90      1.26 o 
  -6  10   1        4.95        3.34      0.58 o 
  -5  10   1        3.11        1.91      0.49 o 
  -4  10   1        0.00        0.04      0.42 o 
  -3  10   1       68.08       64.53      1.17 o 
  -2  10   1       17.10       13.34      0.56 o 
  -1  10   1       30.47       34.09      0.79 o 
   0  10   1       70.46       69.79      1.16 o 
   1  10   1       47.80       48.18      0.84 o 
   2  10   1       19.42       16.16      0.54 o 
   3  10   1        8.70        8.51      0.44 o 
   4  10   1       73.69       68.70      1.12 o 
   5  10   1        2.20        1.90      0.51 o 
   6  10   1       28.88       30.30      1.06 o 
  -5  11   1       19.92       14.47      0.84 o 
  -4  11   1        0.06       -0.24      0.38 o 
  -3  11   1        7.79        5.32      0.48 o 
  -2  11   1        2.57        1.79      0.40 o 
  -1  11   1       27.29       28.68      0.78 o 
   0  11   1       44.63       52.13      1.03 o 
   1  11   1      121.10      122.60      1.77 o 
   2  11   1      114.76      107.72      1.62 o 
   3  11   1       77.11       73.51      1.29 o 
   4  11   1      143.43      150.21      2.13 o 
   5  11   1       44.70       46.25      1.27 o 
  -4  12   1        5.15        5.63      0.62 o 
  -3  12   1       26.75       23.42      0.89 o 
  -2  12   1       20.86       24.85      0.83 o 
  -1  12   1       49.89       49.55      1.22 o 
   0  12   1        4.32        5.56      0.49 o 
   1  12   1        4.68        9.34      0.65 o 
   2  12   1       27.48       29.49      0.87 o 
   3  12   1       51.24       52.50      2.20 o 
   4  12   1       21.87       21.93      0.99 o 
  -2  13   1        0.02        0.34      0.41 o 
  -1  13   1        2.85        2.56      0.47 o 
   0  13   1      101.56      111.98      1.76 o 
   1  13   1       52.36       55.75      1.20 o 
   2  13   1       19.17       15.64      0.90 o 
  -9   0   2        0.03       -0.54      0.54 o 
  -8   0   2       39.33       29.31      1.22 o 
  -7   0   2       11.03       14.46      0.91 o 
  -6   0   2     1079.72     1088.88     16.49 o 
  -5   0   2      433.29      420.28      6.65 o 
  -4   0   2     2218.87     2035.51     29.93 o 
  -3   0   2     1111.61     1076.77     15.95 o 
  -2   0   2     2533.31     2516.53     26.27 o 
  -1   0   2      356.33      385.30      4.04 o 
   0   0   2     1192.53     1203.65     10.09 o 
   1   0   2      224.17      259.87      2.83 o 
   3   0   2      227.47      291.00      3.71 o 
   4   0   2      143.51      164.86      2.78 o 
   5   0   2       45.57       38.74      1.09 o 
   6   0   2       31.25       23.60      0.91 o 
   7   0   2       10.20        8.79      0.68 o 
   8   0   2        6.52        5.30      0.57 o 
   9   0   2        1.59        1.50      0.52 o 
  -9   1   2        0.68        0.66      0.45 o 
  -8   1   2      100.13      101.91      1.68 o 
  -7   1   2        0.66        0.58      0.36 o 
  -6   1   2       74.31       74.02      1.22 o 
  -5   1   2        3.95        3.49      0.29 o 
  -4   1   2       12.82        7.48      0.38 o 
  -3   1   2      117.90      121.35      1.49 o 
  -2   1   2       41.13       39.01      0.41 o 
  -1   1   2       46.45       48.95      0.44 o 
   0   1   2     3118.28     3104.33     25.98 o 
   1   1   2       28.13       17.93      0.19 o 
   2   1   2     3139.39     3216.88     23.82 o 
   3   1   2      521.83      580.12      4.66 o 
   4   1   2     2341.00     2344.64     23.54 o 
   5   1   2        0.66        2.02      0.26 o 
   6   1   2       10.28       10.00      0.50 o 
   7   1   2        2.71        2.25      0.35 o 
   8   1   2        1.13        1.04      0.38 o 
   9   1   2        0.19       -0.34      0.34 o 
  -9   2   2        0.03        0.17      0.47 o 
  -8   2   2        1.10        1.20      0.43 o 
  -7   2   2        9.30        8.24      0.49 o 
  -6   2   2       67.54       59.60      1.07 o 
  -5   2   2       37.85       34.24      0.83 o 
  -4   2   2      319.46      284.39      3.25 o 
  -3   2   2      152.87      154.59      1.64 o 
  -2   2   2      187.89      201.22      1.59 o 
  -1   2   2       73.96      128.70      0.96 o 
   0   2   2      513.45      449.75      2.94 o 
   1   2   2      294.75      265.16      2.00 o 
   2   2   2      890.27      978.35      6.80 o 
   3   2   2      483.24      436.07      4.20 o 
   4   2   2     2897.34     3038.36     28.23 o 
   5   2   2      259.48      246.30      2.60 o 
   6   2   2       16.24       15.71      0.72 o 
   7   2   2       63.06       61.10      1.03 o 
   8   2   2       34.65       34.52      0.95 o 
   9   2   2        4.57        5.41      0.63 o 
  -9   3   2       11.86       13.24      0.68 o 
  -8   3   2        0.34        0.52      0.38 o 
  -7   3   2        2.86        3.48      0.42 o 
  -6   3   2        0.67        1.07      0.47 o 
  -5   3   2        0.01       -0.12      0.24 o 
  -4   3   2       61.29       66.40      1.01 o 
  -3   3   2      110.06      135.00      1.66 o 
  -2   3   2      151.30      172.68      1.50 o 
  -1   3   2     1035.75     1094.63      6.75 o 
   0   3   2     4929.91     4976.32     34.07 o 
   1   3   2      420.37      459.63      3.41 o 
   2   3   2      822.77      842.77      6.61 o 
   3   3   2       51.68       57.24      0.96 o 
   4   3   2        7.58        8.31      0.38 o 
   5   3   2       72.03       73.80      1.17 o 
   6   3   2       56.47       50.93      1.75 o 
   7   3   2        6.83        5.70      0.47 o 
   8   3   2        0.04       -0.06      0.39 o 
   9   3   2        0.01       -0.41      0.53 o 
  -9   4   2       49.54       53.78      1.15 o 
  -8   4   2       11.73       13.48      0.63 o 
  -7   4   2        9.02        8.58      0.49 o 
  -6   4   2       18.27       15.86      0.55 o 
  -5   4   2      237.77      246.94      2.65 o 
  -4   4   2      446.70      472.76      4.65 o 
  -3   4   2        0.43       -0.08      0.17 o 
  -2   4   2      151.28      198.17      1.98 o 
  -1   4   2     1714.13     1916.11     13.88 o 
   0   4   2      184.24      226.61      1.64 o 
   1   4   2       18.63       16.09      0.23 o 
   2   4   2       11.06       10.97      0.26 o 
   3   4   2      367.45      390.43      3.81 o 
   4   4   2      576.01      577.43      5.60 o 
   5   4   2        2.45        1.11      0.51 o 
   6   4   2       68.35       65.68      1.69 o 
   7   4   2      100.31       95.09      1.53 o 
   8   4   2        2.02        1.73      0.49 o 
   9   4   2        0.04       -0.07      0.53 o 
  -9   5   2       11.14       11.78      0.83 o 
  -8   5   2       14.93       13.17      1.03 o 
  -7   5   2        0.18        0.19      0.38 o 
  -6   5   2       27.09       28.42      0.78 o 
  -5   5   2       20.29       18.86      0.60 o 
  -4   5   2       66.91       66.25      1.06 o 
  -3   5   2        5.82       10.01      0.41 o 
  -2   5   2      410.86      413.09      3.36 o 
  -1   5   2      311.54      313.02      2.27 o 
   0   5   2     4946.30     5198.20     37.84 o 
   1   5   2     4188.77     4329.64     33.65 o 
   2   5   2      886.08      880.00      7.49 o 
   3   5   2       99.33       94.54      1.02 o 
   4   5   2       48.96       46.05      1.09 o 
   5   5   2       52.77       51.29      0.91 o 
   6   5   2        9.18        9.70      1.01 o 
   7   5   2        2.40        1.33      0.45 o 
   8   5   2       11.02        8.08      0.68 o 
   9   5   2       13.98       14.49      1.11 o 
  -8   6   2        0.01        0.10      0.50 o 
  -7   6   2        6.87        6.35      0.51 o 
  -6   6   2        8.10        6.17      0.48 o 
  -5   6   2       34.94       33.46      0.78 o 
  -4   6   2        1.94        2.81      0.31 o 
  -3   6   2        0.17       -0.17      0.17 o 
  -2   6   2        0.01        0.02      0.13 o 
  -1   6   2        0.33        0.09      0.11 o 
   0   6   2        1.14        1.47      0.16 o 
   1   6   2      350.96      360.05      2.95 o 
   2   6   2      244.00      279.24      2.35 o 
   3   6   2      268.24      291.23      2.67 o 
   4   6   2       45.08       46.37      0.84 o 
   5   6   2        0.06        0.12      0.32 o 
   6   6   2        1.89        1.50      0.40 o 
   7   6   2        5.81        4.20      0.56 o 
   8   6   2        0.19       -0.35      0.48 o 
  -8   7   2       18.09       21.03      1.20 o 
  -7   7   2       48.44       49.11      1.29 o 
  -6   7   2        4.95        4.23      0.44 o 
  -5   7   2       95.61       86.96      1.39 o 
  -4   7   2       16.83       15.17      0.51 o 
  -3   7   2      259.43      252.15      2.41 o 
  -2   7   2      286.45      288.15      2.47 o 
  -1   7   2     1349.86     1333.46     11.06 o 
   0   7   2      411.13      376.63      3.29 o 
   1   7   2       11.83        8.99      0.52 o 
   2   7   2      207.30      194.54      1.73 o 
   3   7   2      460.76      417.86      3.76 o 
   4   7   2      261.13      257.84      3.07 o 
   5   7   2       70.60       71.44      1.41 o 
   6   7   2       13.68       13.09      0.73 o 
   7   7   2        1.50        0.79      0.48 o 
   8   7   2        0.00        0.01      0.49 o 
  -7   8   2       15.11       15.81      0.86 o 
  -6   8   2       47.35       52.45      1.31 o 
  -5   8   2      315.84      300.23      4.69 o 
  -4   8   2      207.73      217.05      2.42 o 
  -3   8   2      113.72      132.37      1.46 o 
  -2   8   2      101.26      108.69      1.24 o 
  -1   8   2      398.69      381.08      3.45 o 
   0   8   2       33.59       33.58      0.57 o 
   1   8   2      180.02      179.06      1.77 o 
   2   8   2       63.02       63.20      0.83 o 
   3   8   2       22.51       22.61      0.57 o 
   4   8   2        3.76        4.49      0.36 o 
   5   8   2      131.14      138.75      2.26 o 
   6   8   2        7.48        8.24      0.59 o 
   7   8   2       29.09       32.10      1.43 o 
  -7   9   2        3.79        4.47      0.94 o 
  -6   9   2        1.49        1.64      0.61 o 
  -5   9   2       13.74       12.34      1.12 o 
  -4   9   2       12.45       10.67      1.11 o 
  -3   9   2      197.45      167.94      1.96 o 
  -2   9   2       79.84       71.13      1.05 o 
  -1   9   2      489.22      458.24      4.53 o 
   0   9   2       64.19       53.96      0.87 o 
   1   9   2      132.74      130.79      1.56 o 
   2   9   2      152.72      144.67      1.71 o 
   3   9   2      133.73      125.97      1.57 o 
   4   9   2       16.30       16.45      0.58 o 
   5   9   2       77.57       77.47      1.35 o 
   6   9   2        2.47        2.65      0.62 o 
   7   9   2       22.28       23.47      1.35 o 
  -6  10   2       27.47       33.87      1.13 o 
  -5  10   2        2.89        3.84      0.57 o 
  -4  10   2       67.26       67.68      1.46 o 
  -3  10   2       73.40       67.86      1.20 o 
  -2  10   2        2.23        2.56      0.44 o 
  -1  10   2       23.27       14.09      0.71 o 
   0  10   2        3.90        5.93      0.36 o 
   1  10   2       16.18       16.88      0.54 o 
   2  10   2       55.69       46.83      0.85 o 
   3  10   2       87.17       87.95      1.25 o 
   4  10   2       44.30       37.89      0.82 o 
   5  10   2      105.70      110.05      1.94 o 
   6  10   2       50.76       59.11      1.27 o 
  -5  11   2       38.43       38.41      1.18 o 
  -4  11   2       14.51       15.65      0.81 o 
  -3  11   2        0.10        0.15      0.37 o 
  -2  11   2        2.97        2.36      0.41 o 
  -1  11   2       10.15       10.12      0.54 o 
   0  11   2       14.45       12.60      0.60 o 
   1  11   2       10.30        8.97      0.51 o 
   2  11   2        3.07        3.96      0.41 o 
   3  11   2        6.11        9.20      0.54 o 
   4  11   2        1.16        2.14      0.42 o 
   5  11   2        9.94       10.49      1.15 o 
  -4  12   2       50.70       50.93      1.33 o 
  -3  12   2       68.98       62.32      1.25 o 
  -2  12   2       65.58       66.01      1.26 o 
  -1  12   2       51.08       48.71      1.05 o 
   0  12   2       55.64       60.22      1.16 o 
   1  12   2       15.95       18.05      0.72 o 
   2  12   2       22.08       24.26      0.97 o 
   3  12   2       17.28       16.75      0.88 o 
   4  12   2        8.87        7.03      0.72 o 
  -2  13   2        1.78        2.42      0.50 o 
  -1  13   2        0.85        0.35      0.78 o 
   0  13   2       34.93       33.55      1.14 o 
   1  13   2       47.86       51.95      1.40 o 
  -9   1   3        0.07       -0.20      0.45 o 
  -8   1   3       27.67       27.93      0.88 o 
  -7   1   3       32.49       32.40      0.86 o 
  -6   1   3       41.90       39.68      0.86 o 
  -5   1   3      161.97      165.44      2.11 o 
  -4   1   3      840.14      873.15      9.27 o 
  -3   1   3      963.73      948.49      9.98 o 
  -2   1   3     3158.15     3133.46     23.16 o 
  -1   1   3     3639.97     3752.32     27.69 o 
   0   1   3     4834.09     4898.66     37.86 o 
   1   1   3     2161.51     2212.90     14.47 o 
   2   1   3       12.67       37.39      0.73 o 
   3   1   3      379.58      365.31      3.23 o 
   4   1   3     2984.21     3066.10     28.55 o 
   5   1   3       25.68       24.95      0.56 o 
   6   1   3       85.96       80.46      1.16 o 
   7   1   3       39.18       40.76      0.85 o 
   8   1   3        0.13        0.55      0.43 o 
   9   1   3        9.25        9.78      0.57 o 
  -9   2   3       19.98       21.35      0.91 o 
  -8   2   3       24.85       28.23      1.33 o 
  -7   2   3       32.82       31.64      0.85 o 
  -6   2   3      126.88      126.60      1.78 o 
  -5   2   3       10.42       10.09      0.55 o 
  -4   2   3       36.25       35.51      0.71 o 
  -3   2   3       92.22       82.69      0.99 o 
  -2   2   3       76.73       84.08      0.80 o 
  -1   2   3       40.98       41.59      0.35 o 
   0   2   3     1009.65     1001.05      6.49 o 
   1   2   3     2154.89     2265.97     15.60 o 
   2   2   3      341.16      360.52      2.91 o 
   3   2   3     2437.47     2382.29     22.15 o 
   4   2   3      134.63      174.53      4.24 o 
   5   2   3      264.97      247.94      2.93 o 
   6   2   3      354.40      338.57      3.93 o 
   7   2   3      102.90      102.77      1.58 o 
   8   2   3       17.84       17.31      0.75 o 
   9   2   3        0.38       -0.41      0.41 o 
  -9   3   3       51.90       55.28      1.18 o 
  -8   3   3        4.21        3.66      0.52 o 
  -7   3   3       35.30       38.06      0.93 o 
  -6   3   3        0.27        0.23      0.30 o 
  -5   3   3        6.98        7.86      0.44 o 
  -4   3   3      128.83      112.98      1.49 o 
  -3   3   3      365.43      388.39      3.80 o 
  -2   3   3     3122.08     3177.01     29.84 o 
  -1   3   3      114.42      145.49      1.18 o 
   0   3   3       83.35       92.92      0.68 o 
   1   3   3       18.55        9.17      0.18 o 
   2   3   3       53.99       53.54      0.64 o 
   3   3   3       42.47       39.62      0.59 o 
   4   3   3       41.06       43.76      0.67 o 
   5   3   3       76.46       69.88      1.11 o 
   6   3   3      428.51      428.80      4.89 o 
   7   3   3        7.98        7.26      0.50 o 
   8   3   3       12.29        8.78      0.66 o 
   9   3   3        4.39        3.30      0.59 o 
  -9   4   3        8.90        8.19      0.60 o 
  -8   4   3      187.33      199.24      2.47 o 
  -7   4   3      119.17      124.01      1.73 o 
  -6   4   3      169.89      165.63      2.21 o 
  -5   4   3      246.48      247.88      2.98 o 
  -4   4   3      613.54      628.88      6.84 o 
  -3   4   3        1.65        4.55      0.30 o 
  -2   4   3        0.05        1.55      0.12 o 
  -1   4   3      179.69      224.99      1.65 o 
   0   4   3      235.00      247.76      1.89 o 
   1   4   3        0.99        0.66      0.09 o 
   2   4   3     1190.70     1242.66     11.46 o 
   3   4   3      412.87      403.01      3.91 o 
   4   4   3      516.89      532.75      5.43 o 
   5   4   3       16.41       16.94      1.04 o 
   6   4   3       16.96       13.30      0.68 o 
   7   4   3        5.61        6.58      0.59 o 
   8   4   3        4.21        5.00      0.60 o 
   9   4   3        3.59        2.50      0.60 o 
  -9   5   3       14.66       13.52      0.87 o 
  -8   5   3       30.74       29.83      0.85 o 
  -7   5   3       64.03       65.57      1.35 o 
  -6   5   3       20.89       22.11      0.68 o 
  -5   5   3        1.65        2.21      0.29 o 
  -4   5   3       41.12       47.65      0.78 o 
  -3   5   3      210.94      230.70      2.69 o 
  -2   5   3       16.78       15.01      0.31 o 
  -1   5   3       14.57        8.39      0.31 o 
   0   5   3      107.77      143.15      1.35 o 
   1   5   3      434.62      463.76      3.69 o 
   2   5   3      372.57      384.06      3.71 o 
   3   5   3       33.40       32.48      0.48 o 
   4   5   3       10.56       10.14      0.38 o 
   5   5   3        0.95        0.44      0.28 o 
   6   5   3        1.08        0.28      0.38 o 
   7   5   3        0.57        0.06      0.44 o 
   8   5   3       34.18       31.99      1.08 o 
   9   5   3       17.01       16.41      0.95 o 
  -8   6   3        1.22        0.94      0.53 o 
  -7   6   3       16.20       15.78      0.73 o 
  -6   6   3        4.76        3.48      0.41 o 
  -5   6   3       27.90       26.28      0.73 o 
  -4   6   3       15.77       17.97      0.58 o 
  -3   6   3        0.70        1.03      0.23 o 
  -2   6   3        9.14       11.93      0.37 o 
  -1   6   3      283.69      278.92      2.34 o 
   0   6   3      288.00      311.63      2.40 o 
   1   6   3      848.93      792.83      6.73 o 
   2   6   3     1243.03     1225.11     10.32 o 
   3   6   3      441.42      437.41      3.89 o 
   4   6   3       48.20       49.38      0.88 o 
   5   6   3      108.94      108.09      1.92 o 
   6   6   3       83.55       85.14      1.65 o 
   7   6   3       21.58       24.04      0.97 o 
   8   6   3        2.94        2.39      0.55 o 
  -8   7   3       15.90       13.93      0.87 o 
  -7   7   3        6.04        4.63      0.57 o 
  -6   7   3        0.51        0.16      0.35 o 
  -5   7   3       16.44       14.59      0.62 o 
  -4   7   3        0.32        0.32      0.28 o 
  -3   7   3      213.36      200.68      1.98 o 
  -2   7   3      235.93      259.70      2.51 o 
  -1   7   3      396.63      373.57      3.09 o 
   0   7   3      128.98      138.90      1.25 o 
   1   7   3      478.15      488.32      4.27 o 
   2   7   3        2.56        2.44      0.19 o 
   3   7   3      150.29      143.92      1.50 o 
   4   7   3        1.91        1.26      0.35 o 
   5   7   3        2.08        3.42      0.45 o 
   6   7   3        2.70        2.17      0.45 o 
   7   7   3        0.80        0.19      0.59 o 
   8   7   3        0.00       -0.29      0.49 o 
  -7   8   3       10.27       11.42      0.91 o 
  -6   8   3       50.72       51.77      1.13 o 
  -5   8   3      117.08      110.68      1.67 o 
  -4   8   3       10.86       10.67      0.50 o 
  -3   8   3       89.50       79.62      1.01 o 
  -2   8   3        3.62        3.89      0.32 o 
  -1   8   3      334.15      300.88      2.78 o 
   0   8   3        0.95        0.78      0.22 o 
   1   8   3      487.92      486.99      4.31 o 
   2   8   3       38.73       33.51      0.64 o 
   3   8   3       37.86       41.01      0.73 o 
   4   8   3      166.66      157.46      1.86 o 
   5   8   3      173.29      172.28      2.66 o 
   6   8   3       27.61       31.36      1.03 o 
   7   8   3        0.88       -0.01      0.74 o 
  -7   9   3        0.75        0.20      0.53 o 
  -6   9   3       24.34       26.51      1.00 o 
  -5   9   3       41.07       44.83      1.18 o 
  -4   9   3       11.21       13.04      0.72 o 
  -3   9   3       54.91       49.30      0.88 o 
  -2   9   3       31.26       34.76      0.88 o 
  -1   9   3      152.69      164.99      1.88 o 
   0   9   3       12.79       16.69      0.52 o 
   1   9   3        5.68        5.28      0.34 o 
   2   9   3      115.88      122.86      1.51 o 
   3   9   3        7.12        7.77      0.41 o 
   4   9   3        0.46        1.31      0.32 o 
   5   9   3        5.05        4.22      0.43 o 
   6   9   3       18.62       18.44      1.41 o 
   7   9   3       68.63       78.86      1.75 o 
  -6  10   3       29.65       30.91      1.09 o 
  -5  10   3       67.10       65.76      1.47 o 
  -4  10   3      133.02      118.84      2.08 o 
  -3  10   3       42.66       50.05      1.03 o 
  -2  10   3        2.21        1.97      0.35 o 
  -1  10   3       19.43       16.24      0.55 o 
   0  10   3      109.83       99.82      1.32 o 
   1  10   3       12.57       10.02      0.64 o 
   2  10   3        9.70        9.19      0.58 o 
   3  10   3        4.87        4.10      0.35 o 
   4  10   3        3.56        4.21      0.40 o 
   5  10   3       24.14       23.40      0.97 o 
   6  10   3        6.22        5.76      0.70 o 
  -5  11   3        1.14        0.73      0.52 o 
  -4  11   3       81.91       88.35      1.75 o 
  -3  11   3      107.33      119.81      1.80 o 
  -2  11   3      225.75      218.38      2.76 o 
  -1  11   3       94.69       97.28      1.51 o 
   0  11   3       99.44       96.51      1.49 o 
   1  11   3      102.47      100.89      1.52 o 
   2  11   3       39.27       45.73      1.19 o 
   3  11   3       30.22       33.78      1.07 o 
   4  11   3        1.77        1.50      0.53 o 
   5  11   3        7.59        6.54      0.85 o 
  -4  12   3       21.75       23.53      1.01 o 
  -3  12   3       10.98        9.78      0.62 o 
  -2  12   3        0.00       -0.19      0.38 o 
  -1  12   3        7.86        7.06      0.51 o 
   0  12   3        4.79        7.76      0.64 o 
   1  12   3       21.86       22.45      0.92 o 
   2  12   3        4.25        1.96      0.52 o 
   3  12   3       12.92       15.73      1.15 o 
   4  12   3        6.79        7.22      0.73 o 
  -1  13   3      181.61      177.97      3.33 o 
   0  13   3       68.76       73.42      1.66 o 
   1  13   3       38.14       41.24      1.41 o 
  -9   0   4       11.63       12.56      0.98 o 
  -8   0   4       41.36       43.70      1.49 o 
  -7   0   4        2.87        2.32      0.77 o 
  -6   0   4      435.42      451.62      7.26 o 
  -5   0   4       54.24       43.72      1.22 o 
  -4   0   4     1227.78     1269.70     18.87 o 
  -3   0   4       50.61       45.47      1.02 o 
  -2   0   4      209.74      229.74      2.95 o 
  -1   0   4      854.17      924.77      9.65 o 
   0   0   4      655.18      709.81      5.92 o 
   1   0   4     6196.31     6133.66     56.25 o 
   2   0   4     5341.16     5345.04     55.65 o 
   3   0   4     2060.47     2114.40     34.79 o 
   4   0   4     1298.48     1384.96     20.49 o 
   5   0   4      241.69      262.35      3.55 o 
   6   0   4        5.31        6.16      0.46 o 
   7   0   4       17.32       13.03      0.93 o 
   8   0   4        2.47        2.26      0.61 o 
   9   0   4        6.00        4.27      0.78 o 
  -9   1   4        1.46        1.21      0.51 o 
  -8   1   4       24.03       25.20      0.89 o 
  -7   1   4       10.30        8.55      0.53 o 
  -6   1   4       46.63       47.86      0.96 o 
  -5   1   4       34.30       29.84      0.71 o 
  -4   1   4      425.51      491.37      5.37 o 
  -3   1   4       18.84       22.32      0.66 o 
  -2   1   4       13.16       13.04      0.28 o 
  -1   1   4       65.56       77.28      0.62 o 
   0   1   4       70.97       63.87      0.49 o 
   1   1   4      207.09      199.26      1.52 o 
   2   1   4        6.16       10.80      0.20 o 
   3   1   4      291.91      302.99      2.72 o 
   4   1   4     2149.09     2245.76     19.04 o 
   5   1   4      378.12      372.26      3.75 o 
   6   1   4      140.03      131.18      1.60 o 
   7   1   4       34.91       35.76      0.97 o 
   8   1   4        0.45        0.12      0.38 o 
   9   1   4        5.77        5.86      0.68 o 
  -9   2   4        0.03        0.39      0.50 o 
  -8   2   4       63.69       63.77      1.51 o 
  -7   2   4        5.48        4.75      0.47 o 
  -6   2   4       52.19       47.36      1.28 o 
  -5   2   4        4.78        4.61      0.35 o 
  -4   2   4       11.90       11.97      0.44 o 
  -3   2   4      385.13      408.21      4.00 o 
  -2   2   4      888.59      968.47      8.19 o 
  -1   2   4     3431.71     3496.69     23.63 o 
   0   2   4     5420.09     5525.36     50.97 o 
   1   2   4      944.93      861.87      5.95 o 
   2   2   4      144.10      155.52      1.37 o 
   3   2   4      572.69      559.45      4.85 o 
   4   2   4      192.47      185.34      1.96 o 
   5   2   4       82.41       75.71      1.16 o 
   6   2   4      735.70      726.49      7.92 o 
   7   2   4        0.13       -0.07      0.31 o 
   8   2   4       77.91       64.86      1.91 o 
   9   2   4        1.11       -0.22      0.43 o 
  -9   3   4       17.16       21.76      0.98 o 
  -8   3   4       24.15       21.37      0.86 o 
  -7   3   4       31.09       32.97      0.90 o 
  -6   3   4      191.18      188.18      2.45 o 
  -5   3   4      237.96      218.65      2.68 o 
  -4   3   4      985.30      941.70     10.01 o 
  -3   3   4      419.48      408.41      4.01 o 
  -2   3   4     1218.99     1271.28     11.86 o 
  -1   3   4      237.29      293.93      2.06 o 
   0   3   4        0.12        0.52      0.11 o 
   1   3   4      300.49      324.86      4.04 o 
   2   3   4      399.28      411.48      5.79 o 
   3   3   4      154.35      147.85      1.55 o 
   4   3   4       23.31       19.62      0.44 o 
   5   3   4      494.66      494.26      4.87 o 
   6   3   4       52.34       44.53      1.03 o 
   7   3   4        8.97        9.49      0.65 o 
   8   3   4       22.94       21.48      0.83 o 
   9   3   4       18.23       18.86      0.86 o 
  -9   4   4       27.43       25.45      0.87 o 
  -8   4   4       88.95       95.57      1.52 o 
  -7   4   4      255.14      263.34      3.60 o 
  -6   4   4        8.71        9.05      0.55 o 
  -5   4   4       62.40       62.33      1.09 o 
  -4   4   4        2.85        1.24      0.26 o 
  -3   4   4      123.72      131.56      1.48 o 
  -2   4   4      100.52      120.86      1.12 o 
  -1   4   4      403.92      467.30      3.47 o 
   0   4   4       88.66       89.93      0.77 o 
   1   4   4      105.83      113.10      1.62 o 
   2   4   4      216.72      242.10      2.00 o 
   3   4   4       20.06       18.41      0.44 o 
   5   4   4       11.85       10.73      0.52 o 
   6   4   4       26.59       22.30      0.69 o 
   7   4   4        1.12        0.62      0.44 o 
   8   4   4        1.35        0.61      0.53 o 
   9   4   4        3.75        2.72      0.52 o 
  -9   5   4        1.59        1.74      0.49 o 
  -8   5   4        0.21       -0.20      0.41 o 
  -7   5   4       13.64       13.76      0.60 o 
  -6   5   4      487.46      502.61      6.27 o 
  -5   5   4      447.54      431.88      4.39 o 
  -4   5   4      352.74      335.78      3.42 o 
  -3   5   4      516.43      523.62      4.28 o 
  -2   5   4      491.24      485.82      3.91 o 
  -1   5   4        0.14        1.34      0.18 o 
   0   5   4      239.61      220.35      1.71 o 
   1   5   4       96.18       95.46      0.96 o 
   2   5   4      367.43      369.63      3.25 o 
   3   5   4       16.42       18.99      0.45 o 
   4   5   4       60.32       62.38      1.07 o 
   5   5   4       19.17       17.80      0.57 o 
   6   5   4       26.41       25.80      0.90 o 
   7   5   4       21.13       23.61      0.92 o 
   8   5   4        5.16        5.66      0.62 o 
  -8   6   4        7.45        7.34      0.61 o 
  -7   6   4       13.29       10.92      0.62 o 
  -6   6   4        5.30        5.61      0.45 o 
  -5   6   4        2.67        2.27      0.37 o 
  -4   6   4      106.12      107.17      1.37 o 
  -3   6   4      149.22      149.26      1.54 o 
  -2   6   4       45.81       49.88      0.61 o 
  -1   6   4      130.90      126.94      1.26 o 
   0   6   4      111.47      119.24      1.70 o 
   1   6   4       73.26       71.22      0.71 o 
   2   6   4        7.35        8.91      0.61 o 
   3   6   4      606.61      625.17      5.97 o 
   4   6   4       82.20       82.84      1.44 o 
   5   6   4      210.53      206.71      3.68 o 
   6   6   4       22.51       21.14      1.54 o 
   7   6   4        1.80        1.35      0.49 o 
   8   6   4        0.40        0.25      0.55 o 
  -8   7   4        0.95        1.53      1.10 o 
  -7   7   4       12.08       13.25      0.68 o 
  -6   7   4        0.20        0.09      0.36 o 
  -5   7   4       15.33       15.24      0.57 o 
  -4   7   4       30.56       34.16      0.72 o 
  -3   7   4      340.17      315.43      3.25 o 
  -2   7   4      131.81      135.61      1.31 o 
  -1   7   4      341.29      327.39      2.73 o 
   0   7   4      200.35      204.16      1.94 o 
   1   7   4      721.85      672.45      5.35 o 
   2   7   4        0.05        0.97      0.27 o 
   3   7   4      340.77      339.73      3.84 o 
   4   7   4      152.90      144.70      2.20 o 
   5   7   4       38.94       46.14      1.11 o 
   6   7   4        5.28        5.09      0.68 o 
   7   7   4        1.51        0.70      0.48 o 
   8   7   4        1.86        1.99      0.91 o 
  -7   8   4        0.19        0.38      0.61 o 
  -6   8   4        0.00        0.03      0.44 o 
  -5   8   4        0.04        0.61      0.37 o 
  -4   8   4       13.47       12.93      0.66 o 
  -3   8   4      186.40      164.35      1.72 o 
  -2   8   4       60.16       58.92      0.81 o 
  -1   8   4        9.93       12.66      0.45 o 
   0   8   4        2.65        2.52      0.29 o 
   1   8   4      683.60      653.85      6.22 o 
   2   8   4       17.42       19.17      0.50 o 
   3   8   4        2.93        2.96      0.30 o 
   4   8   4        7.06        7.86      0.45 o 
   5   8   4        0.01        1.15      0.41 o 
   6   8   4        0.67        0.32      0.43 o 
   7   8   4        1.72        2.16      0.62 o 
  -7   9   4        3.55        2.99      0.61 o 
  -6   9   4       10.67        9.14      0.68 o 
  -5   9   4       38.85       40.95      1.21 o 
  -4   9   4      137.89      132.17      1.93 o 
  -3   9   4      431.79      410.03      4.16 o 
  -2   9   4      257.16      237.31      2.56 o 
  -1   9   4       45.34       29.43      0.64 o 
   0   9   4       51.92       47.23      0.80 o 
   1   9   4       67.78       67.75      0.98 o 
   2   9   4       33.02       32.71      0.63 o 
   3   9   4        3.47        3.13      0.30 o 
   4   9   4        2.94        2.94      0.32 o 
   5   9   4        0.65        0.76      0.37 o 
   6   9   4       15.72       15.44      1.12 o 
  -6  10   4       10.12        9.39      0.98 o 
  -5  10   4       10.53        9.29      0.68 o 
  -4  10   4        1.12        0.90      0.44 o 
  -3  10   4       24.96       26.47      0.76 o 
  -2  10   4       46.79       45.97      0.86 o 
  -1  10   4      288.51      284.78      3.02 o 
   0  10   4      270.64      260.18      2.78 o 
   1  10   4       60.29       69.29      1.04 o 
   2  10   4      115.41      115.31      1.72 o 
   3  10   4      116.66      123.50      2.65 o 
   4  10   4       94.00       98.83      2.36 o 
   5  10   4       43.95       50.78      1.35 o 
   6  10   4        2.27        3.14      0.61 o 
  -5  11   4        0.39       -0.05      0.49 o 
  -4  11   4        3.56        2.19      0.51 o 
  -3  11   4       16.57       18.88      0.72 o 
  -2  11   4        8.00        6.94      0.50 o 
  -1  11   4       17.50       17.72      0.64 o 
   0  11   4       16.24       14.48      0.60 o 
   1  11   4       16.52       16.34      0.79 o 
   2  11   4       62.98       63.56      1.57 o 
   3  11   4       59.84       59.86      1.23 o 
   4  11   4        2.20        1.09      0.44 o 
   5  11   4        0.06        0.03      0.64 o 
  -3  12   4        0.02       -0.12      0.41 o 
  -2  12   4       79.91       88.95      1.50 o 
  -1  12   4       65.96       73.78      1.58 o 
   0  12   4      134.57      136.90      2.91 o 
   1  12   4      121.50      124.67      2.19 o 
   2  12   4       31.48       31.27      1.08 o 
   3  12   4       18.33       17.44      0.99 o 
   0  13   4        1.43        0.91      0.55 o 
  -9   1   5        0.09       -0.45      0.45 o 
  -8   1   5        4.13        4.27      0.53 o 
  -7   1   5       57.64       58.05      1.17 o 
  -6   1   5      356.17      351.96      4.13 o 
  -5   1   5      291.99      284.54      3.35 o 
  -4   1   5       43.11       61.82      1.00 o 
  -3   1   5      172.32      182.08      2.15 o 
  -2   1   5     1618.43     1796.41     15.23 o 
  -1   1   5        0.02        0.37      0.06 o 
   0   1   5       55.21       55.09      0.41 o 
   1   1   5      626.01      615.14      4.54 o 
   2   1   5      750.54      714.12      6.13 o 
   3   1   5      342.06      289.34      2.87 o 
   4   1   5      554.78      588.33      5.67 o 
   5   1   5      166.20      164.03      2.08 o 
   6   1   5      106.64      100.16      1.51 o 
   7   1   5       33.55       36.97      0.91 o 
   8   1   5       11.72       11.06      0.61 o 
   9   1   5        0.21       -0.52      0.52 o 
  -9   2   5        1.20        0.69      0.77 o 
  -8   2   5        0.02       -0.03      0.47 o 
  -7   2   5       32.17       31.83      0.86 o 
  -6   2   5       22.02       22.78      0.72 o 
  -5   2   5        1.04        2.77      0.34 o 
  -4   2   5        2.29        1.63      0.24 o 
  -3   2   5      643.95      613.57      5.89 o 
  -2   2   5       90.97       68.37      0.73 o 
  -1   2   5     1294.57     1277.54      9.32 o 
   0   2   5      668.29      676.12      8.35 o 
   1   2   5        2.33        0.68      0.09 o 
   2   2   5      183.49      196.22      1.94 o 
   3   2   5      333.36      351.61      4.22 o 
   4   2   5       28.70       35.70      0.55 o 
   5   2   5       24.21       22.47      0.66 o 
   6   2   5      345.19      338.83      3.54 o 
   7   2   5       14.16       13.84      0.56 o 
   8   2   5       18.43       16.07      0.74 o 
   9   2   5        2.12        0.82      0.53 o 
  -9   3   5       84.91       91.75      1.74 o 
  -8   3   5       32.70       37.87      1.08 o 
  -7   3   5        2.97        2.50      0.79 o 
  -6   3   5      150.77      150.70      2.09 o 
  -5   3   5        0.03       -0.25      0.26 o 
  -4   3   5       81.28       79.22      1.19 o 
  -3   3   5       92.34      120.70      1.69 o 
  -2   3   5       40.13       31.53      0.40 o 
  -1   3   5        7.54        7.89      0.20 o 
   0   3   5      558.70      581.98      4.90 o 
   1   3   5     1298.08     1384.98     16.37 o 
   2   3   5      453.09      478.56      3.81 o 
   3   3   5      316.99      296.74      2.67 o 
   4   3   5       97.13      104.57      1.25 o 
   5   3   5      166.47      159.59      2.56 o 
   6   3   5       22.85       21.43      0.60 o 
   7   3   5       55.30       57.40      1.22 o 
   8   3   5      199.78      186.34      2.58 o 
   9   3   5        0.07       -0.09      0.55 o 
  -9   4   5        0.58        1.31      0.48 o 
  -8   4   5       35.64       33.27      1.02 o 
  -7   4   5       94.93       94.83      1.61 o 
  -6   4   5      126.82      124.34      1.82 o 
  -5   4   5       20.54       22.43      0.66 o 
  -4   4   5       57.47       57.28      1.03 o 
  -3   4   5      232.29      212.58      2.25 o 
  -2   4   5       96.85       68.46      0.79 o 
  -1   4   5      742.59      733.16      5.33 o 
   0   4   5      276.05      275.84      3.72 o 
   1   4   5        3.20       16.01      0.48 o 
   2   4   5       72.72       67.25      0.64 o 
   3   4   5        9.09        7.05      0.29 o 
   4   4   5       99.60      104.32      1.27 o 
   5   4   5        0.41        1.97      0.65 o 
   6   4   5       12.92       12.51      0.70 o 
   7   4   5       43.36       43.67      1.00 o 
   8   4   5       12.91       12.17      0.66 o 
   9   4   5        8.46        9.19      0.63 o 
  -8   5   5        1.05        1.01      0.42 o 
  -7   5   5       22.93       18.90      0.69 o 
  -6   5   5      259.16      252.04      2.82 o 
  -5   5   5      600.84      588.52      5.84 o 
  -4   5   5        5.68        5.13      0.32 o 
  -3   5   5      247.50      239.53      2.10 o 
  -2   5   5       10.00        6.90      0.23 o 
  -1   5   5      349.04      379.51      3.32 o 
   0   5   5       47.02       44.34      0.52 o 
   1   5   5       17.99       12.00      0.39 o 
   2   5   5        0.64        0.59      0.29 o 
   3   5   5       65.67       61.25      0.72 o 
   4   5   5      177.87      175.23      2.38 o 
   5   5   5       77.85       71.62      1.39 o 
   6   5   5        2.33        1.18      0.42 o 
   7   5   5        8.04        8.38      0.63 o 
   8   5   5        1.44        0.42      0.42 o 
  -8   6   5       10.00        8.39      0.63 o 
  -7   6   5        0.05       -0.34      0.34 o 
  -6   6   5        3.39        2.53      0.36 o 
  -5   6   5        0.05       -0.61      0.61 o 
  -4   6   5      794.33      771.32      7.42 o 
  -3   6   5      900.21      899.56      7.78 o 
  -2   6   5      958.40      942.37      7.43 o 
  -1   6   5      942.75      925.72      7.84 o 
   0   6   5      618.98      591.34      4.69 o 
   1   6   5      890.19      892.60      9.26 o 
   2   6   5      511.41      506.57      4.83 o 
   3   6   5      578.72      545.10      4.76 o 
   4   6   5      341.07      334.86      4.46 o 
   5   6   5        0.30        1.04      0.41 o 
   6   6   5       22.65       20.59      0.89 o 
   7   6   5        0.07       -0.29      0.45 o 
   8   6   5        0.23       -0.39      0.41 o 
  -8   7   5       12.73       15.24      1.11 o 
  -7   7   5       21.56       24.94      1.05 o 
  -6   7   5      113.42      119.65      1.83 o 
  -5   7   5        5.11        5.62      0.41 o 
  -4   7   5       19.60       22.22      0.60 o 
  -3   7   5        6.18        7.62      0.40 o 
  -2   7   5       10.18        9.95      0.37 o 
  -1   7   5       28.51       23.35      0.45 o 
   0   7   5       73.56       75.67      0.78 o 
   1   7   5      181.57      160.80      1.74 o 
   2   7   5       23.40       23.12      1.15 o 
   3   7   5      496.02      513.22      5.60 o 
   4   7   5        3.67        4.06      0.38 o 
   5   7   5       36.84       32.43      0.93 o 
   6   7   5       32.14       32.32      0.99 o 
   7   7   5       24.16       26.19      1.00 o 
   8   7   5        0.01       -0.41      0.41 o 
  -7   8   5       11.14        9.63      0.78 o 
  -6   8   5        0.08       -0.25      0.38 o 
  -5   8   5       12.73       12.32      0.62 o 
  -4   8   5        0.77        0.59      0.36 o 
  -3   8   5       18.98       21.71      0.67 o 
  -2   8   5      300.82      296.88      3.06 o 
  -1   8   5     1177.01     1167.22     10.84 o 
   0   8   5      479.47      475.18      4.62 o 
   1   8   5        6.67        8.85      0.47 o 
   2   8   5       88.06       78.39      1.25 o 
   3   8   5      144.48      133.19      1.57 o 
   4   8   5       15.22       16.65      1.37 o 
   5   8   5        5.84        5.12      0.50 o 
   6   8   5        0.39        0.93      0.44 o 
   7   8   5        0.02        0.89      0.71 o 
  -7   9   5      100.92      109.93      2.68 o 
  -6   9   5       20.68       21.88      0.95 o 
  -5   9   5       33.97       33.38      0.93 o 
  -4   9   5       84.94       86.03      1.44 o 
  -3   9   5       89.09       87.99      1.54 o 
  -2   9   5       44.45       41.99      0.85 o 
  -1   9   5       60.33       52.82      0.85 o 
   0   9   5       33.25       29.30      0.61 o 
   1   9   5      123.04      122.67      1.73 o 
   2   9   5      203.14      184.33      2.40 o 
   3   9   5      114.09      114.03      1.71 o 
   4   9   5       23.98       22.67      0.78 o 
   5   9   5       42.68       45.80      2.39 o 
   6   9   5       18.23       19.18      1.25 o 
  -6  10   5        0.90        0.36      0.55 o 
  -5  10   5        0.08       -0.18      0.47 o 
  -4  10   5        0.52       -0.15      0.40 o 
  -3  10   5        0.14       -0.10      0.32 o 
  -2  10   5       25.66       21.37      0.60 o 
  -1  10   5        1.20        3.01      0.34 o 
   0  10   5       14.26       15.75      0.67 o 
   1  10   5        4.78        2.94      0.42 o 
   2  10   5       18.37       20.41      1.54 o 
   3  10   5        0.97        0.75      0.41 o 
   4  10   5        7.71        7.61      0.56 o 
   5  10   5       13.49       13.06      0.83 o 
   6  10   5        4.04        2.69      1.06 o 
  -5  11   5       15.28       15.39      0.88 o 
  -4  11   5        3.61        4.84      0.58 o 
  -3  11   5        0.82        1.44      0.40 o 
  -2  11   5       19.15       20.74      0.70 o 
  -1  11   5        0.89        1.24      0.44 o 
   0  11   5        1.27        2.65      0.42 o 
   1  11   5       81.46       78.00      1.40 o 
   2  11   5       52.64       56.00      1.16 o 
   3  11   5       28.23       33.15      0.96 o 
   4  11   5       23.33       24.46      0.88 o 
  -3  12   5        7.74        7.93      0.91 o 
  -2  12   5       18.39       21.53      1.19 o 
  -1  12   5        9.37        8.76      0.66 o 
   0  12   5        0.41        0.70      0.51 o 
   1  12   5        1.05        0.20      0.49 o 
   2  12   5        0.00        0.05      0.48 o 
   3  12   5        5.10        4.10      0.60 o 
  -9   0   6        1.74        2.49      0.71 o 
  -8   0   6       10.00       10.60      0.91 o 
  -7   0   6        3.84        3.86      0.67 o 
  -6   0   6        0.67       -0.44      0.44 o 
  -5   0   6      310.51      298.06      4.95 o 
  -4   0   6     3864.45     4052.64     59.58 o 
  -3   0   6     1822.61     1803.63     26.60 o 
  -2   0   6       23.07       43.97      0.81 o 
  -1   0   6     1119.08     1086.29     11.18 o 
   0   0   6       28.89       25.43      0.66 o 
   1   0   6        3.88        3.30      0.29 o 
   2   0   6       31.21       24.57      0.61 o 
   3   0   6        1.92        6.44      0.37 o 
   4   0   6        4.48        9.94      0.61 o 
   5   0   6       27.68       31.88      1.02 o 
   6   0   6      124.82      122.72      2.44 o 
   7   0   6        0.91        1.68      0.54 o 
   8   0   6        8.43        8.36      0.81 o 
   9   0   6        9.90       12.57      1.44 o 
  -9   1   6        0.00       -0.20      0.49 o 
  -8   1   6        1.77        2.26      0.50 o 
  -7   1   6        3.21        2.96      0.43 o 
  -6   1   6       39.17       40.95      0.92 o 
  -5   1   6       60.29       58.58      1.02 o 
  -4   1   6        4.41        4.35      0.36 o 
  -3   1   6       29.49       33.05      0.66 o 
  -2   1   6     2177.62     2478.78     22.99 o 
  -1   1   6      683.43      732.29      5.78 o 
   0   1   6      563.42      585.62      4.05 o 
   1   1   6      258.43      246.28      2.37 o 
   2   1   6       89.96       94.36      0.95 o 
   3   1   6       80.64       86.59      1.02 o 
   4   1   6       89.17       81.93      1.05 o 
   5   1   6       39.56       45.96      0.85 o 
   6   1   6      326.21      321.40      3.77 o 
   7   1   6       37.44       38.28      0.92 o 
   8   1   6       14.40       11.10      0.72 o 
   9   1   6        2.75        1.57      0.71 o 
  -9   2   6        0.09       -0.22      0.75 o 
  -8   2   6        6.17        5.51      0.84 o 
  -7   2   6       65.13       64.77      1.26 o 
  -6   2   6       68.86       74.99      1.28 o 
  -5   2   6      248.81      239.04      2.90 o 
  -4   2   6      101.91      100.78      1.41 o 
  -3   2   6      739.00      772.50      7.36 o 
  -2   2   6        8.68        1.29      0.11 o 
  -1   2   6      791.25      816.06      6.92 o 
   0   2   6     1963.90     2067.26     16.10 o 
   1   2   6     1340.93     1366.96     10.64 o 
   2   2   6     1320.95     1352.01     14.06 o 
   3   2   6       70.44       81.26      0.96 o 
   4   2   6      160.31      164.62      1.79 o 
   5   2   6       28.83       27.28      0.65 o 
   6   2   6      109.38      107.20      1.94 o 
   7   2   6       28.30       28.95      0.95 o 
   8   2   6       73.39       64.31      1.81 o 
   9   2   6        7.15        7.97      0.73 o 
  -9   3   6       13.86       16.98      0.85 o 
  -8   3   6      159.81      179.07      3.19 o 
  -7   3   6       27.79       28.41      0.91 o 
  -6   3   6        6.48        3.77      0.43 o 
  -5   3   6      106.41      119.78      1.69 o 
  -4   3   6      223.51      221.54      2.69 o 
  -3   3   6       51.69       63.59      0.86 o 
  -2   3   6      415.74      404.38      3.26 o 
  -1   3   6      138.02      109.83      2.52 o 
   0   3   6      116.72      183.55      1.63 o 
   1   3   6     1352.41     1324.24     15.70 o 
   2   3   6      269.05      281.06      2.30 o 
   3   3   6       19.13       14.92      0.57 o 
   4   3   6       11.20       10.99      0.39 o 
   5   3   6       66.12       67.79      1.08 o 
   6   3   6        5.28        4.63      0.49 o 
   7   3   6       58.07       55.67      1.31 o 
   8   3   6        4.40        4.76      0.62 o 
   9   3   6        0.43       -0.09      0.55 o 
  -9   4   6       12.25       11.67      0.77 o 
  -8   4   6        0.53        0.73      0.51 o 
  -7   4   6      214.36      216.89      2.90 o 
  -6   4   6       15.37       14.70      1.08 o 
  -5   4   6       68.48       66.49      1.16 o 
  -4   4   6      319.84      289.97      3.39 o 
  -3   4   6        9.67       10.36      0.34 o 
  -2   4   6      207.07      228.09      1.94 o 
  -1   4   6        0.74        0.26      0.11 o 
   0   4   6        1.31        5.01      0.24 o 
   1   4   6       82.81       92.56      2.00 o 
   2   4   6        5.14        9.00      0.35 o 
   3   4   6      107.36      109.11      1.65 o 
   4   4   6       23.60       20.57      0.47 o 
   5   4   6      132.52      122.63      1.67 o 
   6   4   6       50.78       49.57      1.14 o 
   7   4   6       49.82       47.22      1.02 o 
   8   4   6        1.49        1.36      0.55 o 
  -8   5   6       26.18       28.97      0.87 o 
  -7   5   6        4.39        3.47      0.51 o 
  -6   5   6        1.36        0.65      0.38 o 
  -5   5   6      225.20      237.58      3.63 o 
  -4   5   6      485.46      482.77      4.79 o 
  -3   5   6       26.31       22.42      0.54 o 
  -2   5   6       28.39       24.15      0.40 o 
  -1   5   6      355.86      332.47      5.34 o 
   0   5   6      401.99      389.97      4.19 o 
   1   5   6      953.01      934.86      9.64 o 
   2   5   6      313.26      297.10      3.93 o 
   3   5   6      748.34      698.07      6.01 o 
   4   5   6       75.59       72.44      1.30 o 
   5   5   6      158.66      166.49      2.14 o 
   6   5   6       36.17       37.81      0.86 o 
   7   5   6        9.54        7.32      0.51 o 
   8   5   6        0.54       -0.26      0.51 o 
  -8   6   6        0.38       -0.14      0.51 o 
  -7   6   6        3.93        4.15      0.47 o 
  -6   6   6        4.16        3.15      0.39 o 
  -5   6   6      100.92       96.26      1.32 o 
  -4   6   6      108.33      104.84      1.24 o 
  -3   6   6      127.17      120.46      1.47 o 
  -2   6   6       59.14       67.03      0.78 o 
  -1   6   6       26.33       22.54      0.34 o 
   0   6   6       51.81       56.68      0.91 o 
   1   6   6      133.89      123.71      1.59 o 
   2   6   6      168.93      172.97      2.13 o 
   3   6   6      179.21      167.17      2.53 o 
   4   6   6        0.72        1.46      0.24 o 
   5   6   6      302.39      314.18      3.68 o 
   6   6   6       12.14        9.74      0.53 o 
   7   6   6       43.90       39.06      0.95 o 
   8   6   6        0.69        0.06      0.41 o 
  -7   7   6        2.56        3.21      0.57 o 
  -6   7   6       21.39       18.44      0.76 o 
  -5   7   6       36.99       34.17      0.88 o 
  -4   7   6       19.33       19.73      0.71 o 
  -3   7   6       24.25       20.02      0.62 o 
  -2   7   6      654.51      628.98      5.46 o 
  -1   7   6      522.38      542.48      4.91 o 
   0   7   6      814.00      782.87      9.77 o 
   1   7   6      550.83      531.24      5.73 o 
   2   7   6      329.68      311.98      3.55 o 
   3   7   6        0.56        0.53      0.40 o 
   4   7   6       74.45       72.01      1.06 o 
   5   7   6      146.00      146.00      1.94 o 
   6   7   6       37.80       36.74      0.88 o 
   7   7   6        5.58        5.95      0.50 o 
  -7   8   6       13.41       11.95      0.79 o 
  -6   8   6       19.57       22.31      1.06 o 
  -5   8   6       87.48       87.98      1.51 o 
  -4   8   6      167.88      156.24      2.15 o 
  -3   8   6       78.93       80.41      1.30 o 
  -2   8   6       43.64       38.09      0.86 o 
  -1   8   6       10.00        8.39      0.38 o 
   0   8   6       21.79       24.56      0.67 o 
   1   8   6       60.43       59.49      1.03 o 
   2   8   6       47.06       45.33      0.92 o 
   3   8   6       20.82       17.13      0.63 o 
   4   8   6       29.70       26.08      0.94 o 
   5   8   6       47.46       52.40      1.70 o 
   6   8   6        3.17        2.78      0.75 o 
   7   8   6        7.67        7.28      0.95 o 
  -6   9   6       29.91       28.90      1.08 o 
  -5   9   6       32.57       29.19      0.86 o 
  -4   9   6        8.11        8.66      0.53 o 
  -3   9   6        2.50        2.95      0.37 o 
  -2   9   6       24.93       23.24      0.64 o 
  -1   9   6       84.29       77.45      1.26 o 
   0   9   6        5.92        4.27      0.38 o 
   1   9   6      198.28      173.05      2.98 o 
   2   9   6       50.97       53.64      1.23 o 
   3   9   6       27.68       24.85      0.78 o 
   4   9   6       57.72       56.30      1.39 o 
   5   9   6        0.48        0.36      0.48 o 
   6   9   6        1.47        2.08      0.71 o 
  -5  10   6      157.98      184.39      2.98 o 
  -4  10   6       72.63       77.47      1.58 o 
  -3  10   6       72.80       71.08      1.28 o 
  -2  10   6       43.56       47.29      0.87 o 
  -1  10   6       36.69       35.32      0.97 o 
   0  10   6       85.60       83.28      1.39 o 
   1  10   6      238.02      240.63      4.00 o 
   2  10   6       10.85       10.60      0.58 o 
   3  10   6       47.16       43.91      1.25 o 
   4  10   6       10.90        9.23      0.60 o 
   5  10   6        7.34        7.89      0.72 o 
  -4  11   6       28.32       30.25      1.06 o 
  -3  11   6       27.73       27.44      1.04 o 
  -2  11   6        0.68        0.47      0.64 o 
  -1  11   6       20.21       23.29      0.96 o 
   0  11   6        8.73        7.27      0.54 o 
   1  11   6        0.49        0.60      0.42 o 
   2  11   6       24.71       24.53      0.88 o 
   3  11   6        0.45        0.42      0.44 o 
   4  11   6       21.49       24.02      0.89 o 
  -3  12   6      129.39      146.51      3.26 o 
  -2  12   6       79.89       85.02      2.27 o 
  -1  12   6       51.99       46.28      1.63 o 
   0  12   6      105.03      115.32      2.71 o 
   1  12   6       18.74       20.04      1.19 o 
   2  12   6       31.92       35.61      1.49 o 
  -9   1   7        2.25        2.08      0.55 o 
  -8   1   7        0.41       -0.44      0.44 o 
  -7   1   7        1.45        0.66      0.39 o 
  -6   1   7        5.41        5.29      0.82 o 
  -5   1   7       19.49       18.18      0.70 o 
  -4   1   7       12.49       11.98      0.57 o 
  -3   1   7      419.28      416.30      4.59 o 
  -2   1   7     2729.78     2948.38     24.73 o 
  -1   1   7     1459.43     1441.59     11.25 o 
   0   1   7        8.79        2.63      0.24 o 
   1   1   7      962.27      994.09      9.21 o 
   2   1   7      346.50      363.42      3.61 o 
   3   1   7      501.58      507.05      4.88 o 
   4   1   7      251.16      254.31      2.63 o 
   5   1   7        3.29        2.67      0.31 o 
   6   1   7        4.74        4.82      0.41 o 
   7   1   7        4.69        4.17      0.52 o 
   8   1   7       33.58       33.53      1.09 o 
   9   1   7        0.37       -0.34      0.61 o 
  -9   2   7       10.51       11.62      1.72 o 
  -8   2   7       61.14       67.13      2.44 o 
  -7   2   7       89.82       96.72      2.27 o 
  -6   2   7      191.95      196.38      2.76 o 
  -5   2   7        0.02        0.15      0.30 o 
  -4   2   7        1.03        1.09      0.26 o 
  -3   2   7       39.90       23.57      0.50 o 
  -2   2   7      154.67      167.51      1.46 o 
  -1   2   7      305.95      304.17      2.70 o 
   0   2   7      162.25      193.20      1.75 o 
   1   2   7        6.90       10.40      0.23 o 
   2   2   7       37.65       51.22      0.73 o 
   3   2   7      209.59      239.55      2.42 o 
   4   2   7      199.33      215.19      3.03 o 
   5   2   7        0.03        0.18      0.26 o 
   6   2   7        0.28        0.37      0.33 o 
   7   2   7        9.77       10.96      0.68 o 
   8   2   7      110.11      101.93      1.99 o 
   9   2   7       16.39       15.40      1.12 o 
  -9   3   7        3.46        4.11      0.62 o 
  -8   3   7        9.06       10.34      0.67 o 
  -7   3   7      114.57      115.07      1.94 o 
  -6   3   7      132.29      131.80      1.93 o 
  -5   3   7       79.59       76.86      1.27 o 
  -4   3   7        0.09        0.34      0.26 o 
  -3   3   7      477.56      487.74      4.33 o 
  -2   3   7      174.74      165.11      1.44 o 
  -1   3   7     1624.29     1709.18     30.05 o 
   0   3   7      335.00      345.83      2.78 o 
   1   3   7      562.20      536.90      5.06 o 
   2   3   7       95.36       89.43      0.90 o 
   3   3   7      451.97      437.87      4.77 o 
   4   3   7       36.00       37.02      0.76 o 
   5   3   7        0.01        0.12      0.27 o 
   6   3   7        9.58        7.00      0.51 o 
   7   3   7        1.89        1.70      0.48 o 
   8   3   7       30.04       30.09      1.10 o 
  -8   4   7       37.01       35.42      1.09 o 
  -7   4   7       89.56       92.72      1.62 o 
  -6   4   7      221.64      221.98      2.87 o 
  -5   4   7      449.18      436.43      5.00 o 
  -4   4   7        0.99        1.04      0.49 o 
  -3   4   7      317.77      334.92      3.07 o 
  -2   4   7      235.10      233.41      1.98 o 
  -1   4   7      130.44      126.39      1.37 o 
   0   4   7        0.00        0.97      0.31 o 
   1   4   7      117.97      121.72      1.82 o 
   2   4   7      232.33      211.83      2.90 o 
   3   4   7      589.01      605.51      5.76 o 
   4   4   7      167.53      163.67      2.01 o 
   5   4   7      159.05      162.44      2.68 o 
   6   4   7       35.62       32.42      0.96 o 
   7   4   7       31.40       35.36      1.07 o 
   8   4   7        0.12        0.12      0.50 o 
  -8   5   7        3.24        2.89      0.64 o 
  -7   5   7       63.41       61.86      1.28 o 
  -6   5   7        1.59        0.90      0.38 o 
  -5   5   7       76.56       73.87      1.34 o 
  -4   5   7      269.51      278.85      2.97 o 
  -3   5   7      664.63      632.47      5.57 o 
  -2   5   7       20.15       13.73      0.35 o 
  -1   5   7      225.40      232.00      1.94 o 
   0   5   7        0.36        0.50      0.20 o 
   1   5   7      148.04      152.29      1.85 o 
   2   5   7        0.40        0.44      0.31 o 
   3   5   7       73.45       71.60      2.19 o 
   4   5   7       31.99       30.32      0.76 o 
   5   5   7       92.19       88.40      1.60 o 
   6   5   7        0.92        2.25      0.43 o 
   7   5   7       16.17       16.20      0.82 o 
   8   5   7        0.01       -0.51      0.51 o 
  -8   6   7        8.18        8.81      0.77 o 
  -7   6   7       46.52       47.37      1.33 o 
  -6   6   7       31.87       30.86      1.01 o 
  -5   6   7      101.88      104.09      1.30 o 
  -4   6   7       36.10       31.37      0.84 o 
  -3   6   7       13.89       17.00      0.81 o 
  -2   6   7      917.34      885.60      8.37 o 
  -1   6   7      309.27      315.38      2.61 o 
   0   6   7       12.81       13.67      0.72 o 
   1   6   7       45.34       44.55      0.83 o 
   2   6   7      120.22      110.27      1.52 o 
   3   6   7       89.13       84.95      1.57 o 
   4   6   7       51.46       45.31      0.94 o 
   5   6   7        2.54        3.18      0.43 o 
   6   6   7        4.24        3.41      0.49 o 
   7   6   7       33.03       39.43      1.32 o 
   8   6   7        5.93        5.89      0.66 o 
  -7   7   7        4.22        4.73      0.54 o 
  -6   7   7        5.74        6.14      0.52 o 
  -5   7   7        8.10        5.41      0.46 o 
  -4   7   7       77.63       77.64      1.29 o 
  -3   7   7       97.74       89.84      1.39 o 
  -2   7   7       17.27       20.71      0.51 o 
  -1   7   7        0.09        0.62      0.21 o 
   0   7   7       83.83       82.97      1.26 o 
   1   7   7       29.35       29.45      1.04 o 
   2   7   7        1.60        1.90      0.66 o 
   3   7   7       72.07       66.25      1.40 o 
   4   7   7       17.38       18.25      1.02 o 
   5   7   7      112.03      108.77      2.54 o 
   6   7   7        5.05        5.14      0.81 o 
   7   7   7       26.48       26.88      1.43 o 
  -7   8   7        6.17        5.16      0.58 o 
  -6   8   7       64.84       67.25      1.35 o 
  -5   8   7       10.09       11.92      0.63 o 
  -4   8   7      105.08      100.69      1.59 o 
  -3   8   7      113.43      105.97      1.57 o 
  -2   8   7        1.04        1.20      0.29 o 
  -1   8   7        3.26        2.47      0.21 o 
   0   8   7        4.47        4.80      0.42 o 
   1   8   7       46.54       45.17      1.84 o 
   2   8   7        0.82        1.00      0.34 o 
   3   8   7       80.56       70.27      1.25 o 
   4   8   7       26.09       29.81      1.68 o 
   5   8   7       12.53       16.82      1.34 o 
   6   8   7       46.95       48.88      1.76 o 
   7   8   7        3.66        4.80      1.34 o 
  -6   9   7        0.01        1.29      0.69 o 
  -5   9   7       24.63       22.35      0.82 o 
  -4   9   7       53.69       53.79      1.12 o 
  -3   9   7       64.21       66.68      1.21 o 
  -2   9   7       71.79       69.92      1.80 o 
  -1   9   7       33.00       31.26      0.81 o 
   0   9   7        2.26        0.98      0.35 o 
   1   9   7       11.59       11.73      0.58 o 
   2   9   7       45.62       41.66      1.03 o 
   3   9   7      101.71      110.47      1.71 o 
   4   9   7       33.11       32.49      1.16 o 
   5   9   7        2.88        4.09      0.62 o 
   6   9   7        0.00       -0.04      0.71 o 
  -5  10   7       80.47       92.15      1.85 o 
  -4  10   7       57.45       52.20      1.33 o 
  -3  10   7       33.91       29.86      0.83 o 
  -2  10   7       52.42       49.87      1.31 o 
  -1  10   7       20.93       21.23      0.90 o 
   0  10   7       23.78       21.47      0.90 o 
   1  10   7       26.65       31.79      0.87 o 
   2  10   7       13.17       11.84      0.62 o 
   3  10   7       85.30       83.80      1.48 o 
   4  10   7       28.07       27.35      0.92 o 
   5  10   7       17.51       14.60      0.87 o 
  -4  11   7       16.55       18.16      1.22 o 
  -3  11   7       88.04      101.84      2.51 o 
  -2  11   7      170.06      168.40      2.86 o 
  -1  11   7      246.32      249.10      3.90 o 
   0  11   7      114.93      112.84      2.16 o 
   1  11   7      112.41      114.94      2.19 o 
   2  11   7       90.17       98.17      3.19 o 
   3  11   7      108.09      114.07      2.23 o 
   4  11   7       19.94       26.25      1.16 o 
  -2  12   7       18.75       20.21      1.29 o 
  -1  12   7        0.10        0.63      0.64 o 
   0  12   7        1.09        1.44      0.75 o 
   1  12   7        0.64       -0.10      0.91 o 
   2  12   7        1.15       -0.19      0.68 o 
  -9   0   8       12.59       13.68      1.09 o 
  -8   0   8      101.74      109.89      2.65 o 
  -7   0   8        9.70       10.08      0.81 o 
  -6   0   8        9.76       11.04      0.81 o 
  -5   0   8       33.48       35.66      1.34 o 
  -4   0   8       11.06       13.04      0.71 o 
  -3   0   8       10.05        9.60      0.77 o 
  -2   0   8      555.30      642.91      7.76 o 
  -1   0   8       59.16       64.71      2.85 o 
   0   0   8     1013.31     1085.47     15.11 o 
   1   0   8      363.62      374.10      4.71 o 
   2   0   8      569.28      571.05     11.22 o 
   3   0   8      801.07      838.12     19.86 o 
   4   0   8      414.45      395.43      6.24 o 
   5   0   8      268.47      258.21      4.34 o 
   6   0   8       55.88       48.93      1.82 o 
   7   0   8        8.06        5.76      0.96 o 
   8   0   8        2.60        2.78      0.96 o 
  -9   1   8        7.00        6.51      0.65 o 
  -8   1   8       11.97       11.40      0.71 o 
  -7   1   8       30.18       33.20      0.95 o 
  -6   1   8       84.40       87.33      1.44 o 
  -5   1   8      114.62      115.29      1.66 o 
  -4   1   8      104.14      101.86      1.46 o 
  -3   1   8       12.41       13.76      0.64 o 
  -2   1   8       87.71       87.58      0.86 o 
  -1   1   8        2.33        6.18      0.31 o 
   0   1   8     1465.81     1620.56     14.71 o 
   1   1   8      316.97      330.16      4.23 o 
   2   1   8      183.35      173.02      1.81 o 
   3   1   8       81.83       77.39      0.96 o 
   4   1   8       19.67       22.55      0.51 o 
   5   1   8       78.73       82.11      1.26 o 
   6   1   8      110.10      104.57      1.57 o 
   7   1   8        2.84        2.61      0.48 o 
   8   1   8       12.14       10.54      0.88 o 
  -9   2   8        8.16        8.59      0.69 o 
  -8   2   8       27.34       28.73      0.98 o 
  -7   2   8       21.05       20.43      0.87 o 
  -6   2   8       26.92       24.54      0.79 o 
  -5   2   8      262.69      254.42      3.13 o 
  -4   2   8      358.64      342.98      4.67 o 
  -3   2   8       64.40       65.49      0.89 o 
  -2   2   8       76.10       81.17      0.90 o 
  -1   2   8      114.58      116.48      1.16 o 
   0   2   8     1862.33     1982.79     18.20 o 
   1   2   8      638.81      648.98      7.76 o 
   2   2   8       12.44       12.93      0.54 o 
   3   2   8       46.07       38.24      0.59 o 
   4   2   8        2.61        3.58      0.29 o 
   5   2   8      127.29      125.66      1.75 o 
   6   2   8       31.16       30.72      0.90 o 
   7   2   8        1.57        2.38      0.50 o 
   8   2   8       16.99       17.27      0.88 o 
  -8   3   8        3.53        2.46      0.54 o 
  -7   3   8        2.18        3.20      0.71 o 
  -6   3   8       40.90       42.75      1.02 o 
  -5   3   8      206.47      193.70      2.52 o 
  -4   3   8      271.65      265.96      3.17 o 
  -3   3   8       35.33       24.19      0.41 o 
  -2   3   8        9.15        6.79      0.41 o 
  -1   3   8      128.05      104.46      1.07 o 
   0   3   8        0.56        0.83      0.12 o 
   1   3   8      133.29      106.90      1.16 o 
   2   3   8      328.98      379.40      3.33 o 
   3   3   8       15.11       12.24      0.39 o 
   4   3   8       15.17       16.03      0.49 o 
   5   3   8       69.33       68.18      1.46 o 
   6   3   8       35.48       37.05      1.00 o 
   7   3   8       16.02       15.16      0.78 o 
   8   3   8        5.70        6.66      0.63 o 
  -8   4   8       43.82       43.85      1.17 o 
  -7   4   8        0.01        0.38      0.44 o 
  -6   4   8       24.50       23.87      0.92 o 
  -5   4   8      567.25      570.13      7.15 o 
  -4   4   8       13.31       11.17      0.70 o 
  -3   4   8       10.90        8.40      0.47 o 
  -2   4   8      132.27      120.80      1.25 o 
  -1   4   8       59.92       55.56      0.80 o 
   0   4   8        0.91        3.14      0.57 o 
   1   4   8      128.31      113.55      1.74 o 
   2   4   8       78.60       79.50      1.38 o 
   3   4   8       22.33       20.41      0.37 o 
   4   4   8       63.56       67.61      1.23 o 
   5   4   8       13.63       13.08      0.62 o 
   6   4   8        1.47        3.00      0.45 o 
   7   4   8        3.08        2.68      0.86 o 
   8   4   8        1.98        1.69      0.52 o 
  -8   5   8        1.42        0.85      0.57 o 
  -7   5   8        8.40        5.47      0.68 o 
  -6   5   8        0.55       -0.01      0.68 o 
  -5   5   8      119.04      120.88      1.59 o 
  -4   5   8      439.39      423.29      4.28 o 
  -3   5   8     1788.64     1776.92     16.50 o 
  -2   5   8        1.57        0.64      0.49 o 
  -1   5   8      445.83      419.04      3.41 o 
   0   5   8      345.43      325.29      5.55 o 
   1   5   8      308.31      292.57      3.27 o 
   2   5   8       60.40       62.75      1.23 o 
   3   5   8        3.51        4.63      0.44 o 
   4   5   8       14.62       13.66      0.53 o 
   5   5   8        0.00        0.25      0.35 o 
   6   5   8       13.85       14.87      0.74 o 
   7   5   8       11.25       11.17      0.75 o 
   8   5   8        0.01        0.20      0.54 o 
  -8   6   8        0.37       -0.67      0.67 o 
  -7   6   8        0.04       -0.49      0.49 o 
  -6   6   8       17.48       13.96      0.69 o 
  -5   6   8        0.54        0.06      0.35 o 
  -4   6   8        0.10       -0.02      0.33 o 
  -3   6   8      269.91      241.72      2.93 o 
  -2   6   8      248.89      247.84      2.95 o 
  -1   6   8      506.68      476.61      4.57 o 
   0   6   8        7.04        9.29      0.72 o 
   1   6   8       10.32       12.95      0.66 o 
   2   6   8        1.30        1.77      0.30 o 
   3   6   8        4.61        2.89      0.45 o 
   4   6   8       28.26       28.54      1.92 o 
   5   6   8       83.45       74.29      1.97 o 
   6   6   8        0.79        1.12      0.64 o 
   7   6   8       88.28       90.25      2.41 o 
  -7   7   8       13.82       13.44      0.71 o 
  -6   7   8       38.05       38.06      1.05 o 
  -5   7   8      178.62      171.79      2.37 o 
  -4   7   8      137.76      134.29      1.91 o 
  -3   7   8      100.67      108.53      1.60 o 
  -2   7   8      311.79      308.26      3.59 o 
  -1   7   8      140.51      123.09      2.38 o 
   0   7   8     1122.97     1113.82     11.87 o 
   1   7   8      520.74      523.27      5.68 o 
   2   7   8      269.65      257.17      3.06 o 
   3   7   8      114.98      110.52      1.96 o 
   4   7   8       16.26       16.44      1.02 o 
   5   7   8       50.33       48.59      1.66 o 
   6   7   8        8.68        9.66      0.95 o 
   7   7   8        0.54        0.34      0.75 o 
  -6   8   8        7.32        7.90      0.61 o 
  -5   8   8       18.33       16.94      0.72 o 
  -4   8   8       15.72       17.21      0.67 o 
  -3   8   8       22.52       18.39      0.64 o 
  -2   8   8       48.28       48.47      1.19 o 
  -1   8   8       15.23       12.56      0.74 o 
   0   8   8        1.95        1.85      0.32 o 
   1   8   8       12.65       12.15      0.64 o 
   2   8   8       73.80       76.59      1.75 o 
   3   8   8      118.98      116.74      1.75 o 
   4   8   8       89.99       91.56      2.31 o 
   5   8   8       14.14       21.30      1.28 o 
   6   8   8       16.90       19.10      1.36 o 
  -6   9   8        0.02        0.14      0.51 o 
  -5   9   8       12.70       16.94      0.75 o 
  -4   9   8        8.28       10.15      0.60 o 
  -3   9   8       16.70       20.65      0.71 o 
  -2   9   8      101.08       90.77      1.82 o 
  -1   9   8       79.91       75.14      1.57 o 
   0   9   8        2.44        2.12      0.48 o 
   1   9   8       19.76       18.28      0.83 o 
   2   9   8       58.56       55.78      1.12 o 
   3   9   8        5.08        6.90      0.54 o 
   4   9   8        4.97        4.08      0.50 o 
   5   9   8        4.52        4.06      0.62 o 
  -5  10   8        0.02       -0.46      0.46 o 
  -4  10   8       17.91       18.81      1.01 o 
  -3  10   8       74.82       81.44      2.30 o 
  -2  10   8        0.09       -0.51      0.51 o 
  -1  10   8       11.68       14.15      0.83 o 
   0  10   8      103.24       94.28      1.88 o 
   1  10   8      155.93      158.89      2.67 o 
   2  10   8       24.18       23.72      0.99 o 
   3  10   8        2.50        2.08      0.55 o 
   4  10   8       30.74       32.12      1.18 o 
   5  10   8       65.21       75.34      3.17 o 
  -3  11   8       41.68       47.66      1.73 o 
  -2  11   8        2.29        2.59      0.63 o 
  -1  11   8        3.22        4.06      0.63 o 
   0  11   8        6.64        6.19      0.68 o 
   1  11   8        5.65        7.32      0.72 o 
   2  11   8       17.96       17.34      0.94 o 
   3  11   8        3.49        4.89      0.68 o 
  -1  12   8       18.95       21.32      2.40 o 
   0  12   8       44.95       45.49      2.40 o 
   1  12   8       42.41       51.63      2.50 o 
  -8   1   9       19.81       18.44      0.91 o 
  -7   1   9       37.24       38.49      1.03 o 
  -6   1   9       88.48       85.97      1.46 o 
  -5   1   9      150.42      147.43      2.04 o 
  -4   1   9       15.62       15.29      0.59 o 
  -3   1   9      368.65      353.03      3.52 o 
  -2   1   9      280.46      261.32      2.19 o 
  -1   1   9      238.06      248.13      2.27 o 
   0   1   9      478.37      515.45      4.34 o 
   1   1   9        5.63        3.21      0.20 o 
   2   1   9      359.24      360.50      3.62 o 
   3   1   9       43.53       45.18      0.73 o 
   4   1   9      109.89      107.48      1.46 o 
   5   1   9       21.88       19.75      0.60 o 
   6   1   9        2.14        2.57      0.42 o 
   7   1   9       30.90       32.37      1.25 o 
   8   1   9        2.58        2.87      0.68 o 
  -8   2   9        8.04        6.57      0.60 o 
  -7   2   9        0.00       -0.12      0.43 o 
  -6   2   9       91.27       83.40      1.45 o 
  -5   2   9       89.80       89.16      1.44 o 
  -4   2   9      195.17      192.95      2.45 o 
  -3   2   9      242.59      243.83      2.53 o 
  -2   2   9      169.47      160.57      2.46 o 
  -1   2   9       31.63       33.65      0.48 o 
   0   2   9       24.99       38.54      0.62 o 
   1   2   9        8.34        8.69      0.26 o 
   2   2   9      413.13      395.12      4.29 o 
   3   2   9       34.92       25.47      0.71 o 
   4   2   9       24.87       30.80      0.67 o 
   5   2   9       30.51       29.17      1.43 o 
   6   2   9        3.78        3.71      0.48 o 
   7   2   9        9.90        7.63      0.60 o 
   8   2   9       12.37       11.69      0.91 o 
  -8   3   9       20.24       21.11      0.92 o 
  -7   3   9      123.17      127.13      3.19 o 
  -6   3   9      473.28      473.10      5.49 o 
  -5   3   9       24.33       23.42      0.78 o 
  -4   3   9        4.58        5.10      0.36 o 
  -3   3   9      638.30      622.87      5.47 o 
  -2   3   9      123.66      105.21      1.13 o 
  -1   3   9      345.67      344.31      3.06 o 
   0   3   9        4.11        4.01      0.18 o 
   1   3   9       87.17       97.13      0.97 o 
   2   3   9       79.45       71.89      0.78 o 
   3   3   9       15.23       14.24      0.42 o 
   4   3   9        5.71        6.74      0.45 o 
   5   3   9        0.67        0.93      0.34 o 
   6   3   9       17.14       16.67      0.76 o 
   7   3   9       11.24       11.44      0.69 o 
   8   3   9        5.21        6.13      0.86 o 
  -8   4   9       47.32       49.86      1.43 o 
  -7   4   9        2.29        2.63      0.55 o 
  -6   4   9       41.02       36.51      1.22 o 
  -5   4   9       37.90       37.91      0.79 o 
  -4   4   9       11.61        8.25      0.43 o 
  -3   4   9       36.20       29.49      1.30 o 
  -2   4   9      535.93      500.54      4.42 o 
  -1   4   9      141.31      120.43      1.21 o 
   0   4   9      118.07       96.21      1.26 o 
   1   4   9      177.73      162.82      2.36 o 
   2   4   9      125.62      121.69      1.92 o 
   3   4   9      201.20      202.49      3.93 o 
   4   4   9       24.12       23.97      0.70 o 
   5   4   9       49.28       54.97      1.17 o 
   6   4   9        5.31        4.91      0.49 o 
   7   4   9        2.76        2.54      0.52 o 
   8   4   9        0.00        0.66      0.49 o 
  -8   5   9        2.31        1.07      0.59 o 
  -7   5   9        2.89        4.36      0.71 o 
  -6   5   9        3.51        3.48      0.54 o 
  -5   5   9       22.13       23.68      0.79 o 
  -4   5   9       84.89       78.84      1.29 o 
  -3   5   9      210.88      212.38      2.31 o 
  -2   5   9       57.90       54.82      0.85 o 
  -1   5   9      333.04      287.61      2.87 o 
   0   5   9       24.16       24.21      0.75 o 
   1   5   9      150.10      152.73      1.88 o 
   2   5   9       13.74       14.93      0.66 o 
   3   5   9      122.18      115.52      2.44 o 
   4   5   9       30.74       31.67      1.73 o 
   5   5   9       56.47       58.91      1.22 o 
   6   5   9       38.47       36.57      1.03 o 
   7   5   9       50.45       49.84      1.73 o 
  -7   6   9        1.10        1.45      0.49 o 
  -6   6   9        7.27        6.17      0.54 o 
  -5   6   9        0.13       -0.40      0.40 o 
  -4   6   9       26.65       24.98      0.74 o 
  -3   6   9      140.06      124.06      1.72 o 
  -2   6   9      601.56      570.59      6.22 o 
  -1   6   9     1303.71     1282.81     15.51 o 
   0   6   9       15.84       12.24      0.54 o 
   1   6   9      256.84      237.36      2.77 o 
   2   6   9      342.16      324.56      3.69 o 
   3   6   9      227.88      224.47      3.53 o 
   4   6   9      119.56      117.37      4.17 o 
   5   6   9       49.02       50.41      1.63 o 
   6   6   9        5.14        3.92      0.77 o 
   7   6   9       17.64       20.43      1.31 o 
  -7   7   9       11.39       12.43      0.72 o 
  -6   7   9       13.72       12.52      0.67 o 
  -5   7   9       30.31       32.01      1.11 o 
  -4   7   9        0.91        0.58      0.37 o 
  -3   7   9        8.34        5.08      0.49 o 
  -2   7   9       39.90       38.09      0.97 o 
  -1   7   9      187.73      164.40      2.56 o 
   0   7   9      152.97      149.69      3.30 o 
   1   7   9      154.55      147.90      2.38 o 
   2   7   9       12.04       12.06      0.73 o 
   3   7   9        3.61        2.62      0.40 o 
   4   7   9        7.88        8.50      0.85 o 
   5   7   9       56.41       58.08      1.87 o 
   6   7   9       25.29       29.84      1.46 o 
  -6   8   9        3.30        3.85      0.51 o 
  -5   8   9        1.45        0.78      0.40 o 
  -4   8   9        5.30        3.90      0.44 o 
  -3   8   9       71.36       67.16      1.21 o 
  -2   8   9       11.10       12.72      0.73 o 
  -1   8   9       65.08       66.41      1.44 o 
   0   8   9      334.56      313.32      4.37 o 
   1   8   9      197.48      186.22      2.89 o 
   2   8   9      302.87      304.16      4.31 o 
   3   8   9       42.30       44.94      1.02 o 
   4   8   9        0.10        0.24      0.45 o 
   5   8   9        0.10       -0.24      0.61 o 
   6   8   9        0.33       -0.68      0.68 o 
  -5   9   9       73.97       80.47      1.50 o 
  -4   9   9       25.90       27.58      0.83 o 
  -3   9   9        3.77        4.02      0.56 o 
  -2   9   9      134.88      130.09      3.43 o 
  -1   9   9       59.05       54.60      1.35 o 
   0   9   9       49.12       49.55      1.41 o 
   1   9   9        0.79        0.29      0.44 o 
   2   9   9       55.56       54.02      1.36 o 
   3   9   9      143.73      150.44      5.12 o 
   4   9   9       33.57       37.29      1.56 o 
   5   9   9        4.08        3.60      0.85 o 
  -4  10   9        0.51        0.09      0.57 o 
  -3  10   9       45.18       52.22      1.46 o 
  -2  10   9        0.68        1.53      0.53 o 
  -1  10   9        7.26        7.01      0.63 o 
   0  10   9        0.27        0.58      0.47 o 
   1  10   9        0.15        0.20      0.61 o 
   2  10   9        9.92        7.69      0.72 o 
   3  10   9        1.30        2.13      0.63 o 
   4  10   9        1.01        1.49      0.75 o 
  -3  11   9       22.87       19.06      1.01 o 
  -2  11   9       28.96       28.06      1.16 o 
  -1  11   9       64.04       72.04      1.69 o 
   0  11   9       19.53       17.48      1.10 o 
   1  11   9        6.54        7.37      0.72 o 
   2  11   9        2.86        2.92      0.59 o 
   3  11   9        5.16        6.43      1.25 o 
  -8   0  10        2.90        1.49      0.75 o 
  -7   0  10        6.61        6.33      0.78 o 
  -6   0  10       33.59       27.00      1.19 o 
  -5   0  10      114.94       98.59      2.17 o 
  -4   0  10      101.85       93.47      2.98 o 
  -3   0  10      978.00      958.88     11.52 o 
  -2   0  10      533.78      518.66      6.35 o 
  -1   0  10     1783.76     1768.13     19.23 o 
   0   0  10      524.38      481.30     13.32 o 
   1   0  10      455.12      446.22     10.80 o 
   2   0  10      155.80      166.22      2.98 o 
   3   0  10       14.80       13.07      0.91 o 
   4   0  10        0.24       -0.29      0.34 o 
   5   0  10       15.79       16.18      0.81 o 
   6   0  10        1.50        1.82      0.67 o 
   7   0  10       11.61       12.57      1.25 o 
   8   0  10        4.62        2.40      0.86 o 
  -8   1  10        8.99        8.68      0.66 o 
  -7   1  10       40.31       40.31      1.08 o 
  -6   1  10       11.43        9.61      0.59 o 
  -5   1  10      128.22      122.92      2.39 o 
  -4   1  10      198.05      184.43      2.07 o 
  -3   1  10      466.91      458.72      4.04 o 
  -2   1  10      481.73      459.27      4.08 o 
  -1   1  10       44.50       47.16      0.62 o 
   0   1  10      267.78      261.52      2.39 o 
   1   1  10       61.92       60.72      0.86 o 
   2   1  10       83.49       99.39      1.18 o 
   3   1  10        1.53        1.92      0.26 o 
   4   1  10        0.13        0.04      0.26 o 
   5   1  10       10.05        9.16      0.53 o 
   6   1  10        8.90        8.17      0.77 o 
   7   1  10       13.32       13.56      0.91 o 
   8   1  10       15.44       15.35      1.09 o 
  -8   2  10        0.13       -0.01      0.47 o 
  -7   2  10        0.08       -0.43      0.43 o 
  -6   2  10        0.06       -0.53      0.53 o 
  -5   2  10      149.67      161.11      2.21 o 
  -4   2  10     1068.34     1044.78      9.88 o 
  -3   2  10       28.80       34.86      0.55 o 
  -2   2  10        0.11        0.57      0.20 o 
  -1   2  10      340.93      334.00      3.00 o 
   0   2  10      336.92      335.57      3.01 o 
   1   2  10      271.29      250.17      4.55 o 
   2   2  10      688.18      694.37      7.28 o 
   3   2  10      121.80      120.30      1.55 o 
   4   2  10       12.11        9.79      0.66 o 
   5   2  10        3.99        3.93      0.44 o 
   6   2  10       38.63       39.43      1.04 o 
   7   2  10        1.01        0.64      0.57 o 
   8   2  10        3.43        4.15      0.69 o 
  -8   3  10        9.77        9.79      0.79 o 
  -7   3  10       73.44       81.53      1.53 o 
  -6   3  10       44.02       44.23      1.06 o 
  -5   3  10        5.70        6.04      0.41 o 
  -4   3  10        0.01        0.55      0.32 o 
  -3   3  10      316.25      304.44      3.13 o 
  -2   3  10        2.77        4.04      0.42 o 
  -1   3  10      127.39      137.13      1.37 o 
   0   3  10      179.96      170.49      1.61 o 
   1   3  10       68.30       65.19      0.72 o 
   2   3  10       86.06       71.76      0.86 o 
   3   3  10       47.47       47.69      0.95 o 
   4   3  10      435.52      426.74      6.75 o 
   5   3  10       41.96       43.75      1.03 o 
   6   3  10       14.78       18.48      0.79 o 
   7   3  10       19.93       21.18      0.88 o 
   8   3  10        4.82        5.32      0.74 o 
  -8   4  10        0.43        0.97      0.57 o 
  -7   4  10        0.88        0.71      0.53 o 
  -6   4  10        7.68        7.30      0.55 o 
  -5   4  10       30.00       27.14      1.38 o 
  -4   4  10       33.25       36.17      0.74 o 
  -3   4  10       83.08       78.98      1.10 o 
  -2   4  10       17.79       18.17      0.68 o 
  -1   4  10       75.29       74.11      0.84 o 
   0   4  10        0.02        0.50      0.29 o 
   1   4  10       32.45       36.35      0.65 o 
   2   4  10        6.95        6.53      0.44 o 
   3   4  10        0.08        0.15      0.44 o 
   4   4  10       19.73       20.00      0.66 o 
   5   4  10       16.79       17.64      0.70 o 
   6   4  10        0.09        0.15      0.40 o 
   7   4  10        8.99        8.49      1.03 o 
  -7   5  10       23.36       27.69      0.95 o 
  -6   5  10       25.30       27.90      0.88 o 
  -5   5  10       10.31       12.67      0.62 o 
  -4   5  10        0.96        0.81      0.33 o 
  -3   5  10       12.78       16.94      0.61 o 
  -2   5  10        1.77        1.36      0.32 o 
  -1   5  10      103.08      111.92      1.49 o 
   0   5  10      394.06      377.01      4.96 o 
   1   5  10       31.30       32.99      0.92 o 
   2   5  10       77.57       76.22      1.60 o 
   3   5  10       94.42       97.73      2.20 o 
   4   5  10       81.47       79.49      2.00 o 
   5   5  10       72.92       73.14      1.97 o 
   6   5  10       25.36       30.59      1.42 o 
   7   5  10       10.23       12.85      1.20 o 
  -7   6  10        0.00       -0.44      0.44 o 
  -6   6  10       10.40        8.14      0.59 o 
  -5   6  10       30.26       31.40      0.88 o 
  -4   6  10       67.99       63.95      1.18 o 
  -3   6  10        2.35        2.21      0.33 o 
  -2   6  10       28.14       24.70      0.90 o 
  -1   6  10      460.68      409.21      5.40 o 
   0   6  10       78.35       74.87      1.49 o 
   1   6  10      336.81      321.61      4.37 o 
   2   6  10        4.47        5.65      0.88 o 
   3   6  10       19.08       18.41      0.79 o 
   4   6  10        7.17        6.24      0.75 o 
   5   6  10       11.01        8.26      0.85 o 
   6   6  10        0.21        0.46      0.64 o 
   7   6  10       21.13       20.96      1.39 o 
  -6   7  10       29.13       30.70      0.93 o 
  -5   7  10       54.71       55.98      1.50 o 
  -4   7  10      107.71      106.77      1.66 o 
  -3   7  10      203.28      182.87      2.39 o 
  -2   7  10       27.07       23.29      0.62 o 
  -1   7  10       33.55       29.00      0.95 o 
   0   7  10       91.69       87.51      1.66 o 
   1   7  10      355.43      360.35      4.90 o 
   2   7  10        0.12        0.13      0.44 o 
   3   7  10       18.38       15.40      0.88 o 
   4   7  10       19.62       19.23      1.19 o 
   5   7  10        0.09        0.41      0.64 o 
   6   7  10        0.50       -0.22      0.71 o 
  -6   8  10        1.78        1.27      0.47 o 
  -5   8  10        0.60       -0.40      0.40 o 
  -4   8  10        5.72        5.81      0.45 o 
  -3   8  10       93.46       90.39      1.93 o 
  -2   8  10       10.95        9.90      0.77 o 
  -1   8  10       23.38       27.32      0.96 o 
   0   8  10        2.90        1.69      0.56 o 
   1   8  10       83.98       84.14      1.71 o 
   2   8  10       27.96       27.87      1.03 o 
   3   8  10       33.40       33.18      1.13 o 
   4   8  10        0.40        0.43      1.01 o 
   5   8  10        0.00       -0.52      0.64 o 
  -5   9  10       19.16       20.11      0.83 o 
  -4   9  10        6.06        5.99      0.68 o 
  -3   9  10       19.79       23.97      1.01 o 
  -2   9  10        0.05        0.11      0.48 o 
  -1   9  10       12.84        9.91      0.70 o 
   0   9  10        0.16        0.54      0.44 o 
   1   9  10       15.65       14.48      1.41 o 
   2   9  10       49.61       48.26      2.15 o 
   3   9  10       46.75       47.45      1.40 o 
   4   9  10      116.64      122.50      2.98 o 
   5   9  10       42.06       46.49      2.30 o 
  -4  10  10       25.41       25.19      1.39 o 
  -3  10  10      108.57      118.31      2.32 o 
  -2  10  10       66.01       64.86      1.60 o 
  -1  10  10       14.32       12.34      0.99 o 
   0  10  10       56.38       53.07      1.54 o 
   1  10  10       25.03       27.33      1.07 o 
   2  10  10       55.33       50.99      2.02 o 
   3  10  10       32.84       41.02      1.32 o 
  -2  11  10       11.82       13.77      0.90 o 
  -1  11  10       79.26       87.61      2.19 o 
   0  11  10        4.47        3.36      0.77 o 
   1  11  10        3.74        3.39      0.64 o 
   2  11  10        0.19        0.67      0.96 o 
  -8   1  11        6.22        6.01      0.61 o 
  -7   1  11       26.76       27.47      0.91 o 
  -6   1  11        5.71        3.33      0.47 o 
  -5   1  11       24.91       26.29      1.13 o 
  -4   1  11       12.67       14.44      0.55 o 
  -3   1  11      158.47      138.00      1.41 o 
  -2   1  11      882.01      871.54      8.21 o 
  -1   1  11      203.09      198.40      2.03 o 
   0   1  11      175.58      173.72      1.93 o 
   1   1  11      627.63      631.63      8.01 o 
   2   1  11      235.93      222.59      2.63 o 
   3   1  11      155.88      152.21      1.93 o 
   4   1  11      166.84      171.12      2.51 o 
   5   1  11       20.05       22.24      0.77 o 
   6   1  11       14.40       13.99      0.85 o 
   7   1  11        0.12        0.06      0.51 o 
  -8   2  11        3.45        2.75      0.61 o 
  -7   2  11       25.24       24.77      0.92 o 
  -6   2  11      156.00      149.05      2.19 o 
  -5   2  11      228.62      219.53      2.51 o 
  -4   2  11        5.39        8.51      0.43 o 
  -3   2  11       15.94       13.20      0.51 o 
  -2   2  11       39.43       39.24      0.69 o 
  -1   2  11      478.27      463.05      4.10 o 
   0   2  11       55.51       51.97      0.87 o 
   1   2  11       28.31       31.10      0.48 o 
   2   2  11      215.24      218.06      3.00 o 
   3   2  11       42.25       37.93      0.88 o 
   4   2  11        4.16        3.82      0.40 o 
   5   2  11       10.31        8.57      0.56 o 
   6   2  11       58.65       59.46      2.02 o 
   7   2  11        0.17        0.02      0.58 o 
  -8   3  11        0.28        0.26      0.56 o 
  -7   3  11        0.89        0.38      0.51 o 
  -6   3  11       20.72       23.79      0.81 o 
  -5   3  11      112.51      108.90      1.58 o 
  -4   3  11      524.94      471.48      4.72 o 
  -3   3  11        0.27        0.93      0.34 o 
  -2   3  11      210.82      219.35      2.33 o 
  -1   3  11       50.25       44.77      1.19 o 
   0   3  11       24.01       27.52      0.50 o 
   1   3  11       23.55       26.33      0.48 o 
   2   3  11       75.87       74.49      1.27 o 
   3   3  11       22.03       22.47      0.69 o 
   4   3  11       99.36       94.88      3.40 o 
   5   3  11        9.32        7.73      0.54 o 
   6   3  11        5.88        5.53      0.52 o 
   7   3  11        1.91        2.04      0.67 o 
  -7   4  11        0.26        0.34      0.45 o 
  -6   4  11        0.11       -0.39      0.39 o 
  -5   4  11       27.10       28.45      0.82 o 
  -4   4  11      121.78      118.96      1.71 o 
  -3   4  11       25.12       24.62      0.67 o 
  -2   4  11      300.14      269.89      3.17 o 
  -1   4  11      195.98      194.46      2.74 o 
   0   4  11       82.56       74.50      1.37 o 
   1   4  11        0.12        0.35      0.32 o 
   2   4  11       17.49       18.01      0.69 o 
   3   4  11        8.36        7.89      0.68 o 
   4   4  11       28.79       29.05      1.28 o 
   5   4  11       13.91       14.93      0.69 o 
   6   4  11       59.84       63.32      3.02 o 
   7   4  11        7.54        6.72      1.25 o 
  -7   5  11       14.38       14.44      0.76 o 
  -6   5  11        7.37        9.08      0.58 o 
  -5   5  11        5.99        6.21      0.49 o 
  -4   5  11       10.51        7.97      0.49 o 
  -3   5  11       19.22       18.63      1.11 o 
  -2   5  11       16.82       13.17      0.51 o 
  -1   5  11       25.47       23.63      0.80 o 
   0   5  11       53.91       50.94      1.23 o 
   1   5  11      218.84      198.35      2.91 o 
   2   5  11        0.35       -0.53      0.53 o 
   3   5  11       13.64       10.42      0.81 o 
   4   5  11        0.06        0.05      0.72 o 
   5   5  11        6.23        4.93      0.71 o 
   6   5  11        0.21       -0.19      0.61 o 
   7   5  11        0.08        0.91      0.71 o 
  -7   6  11       77.36       92.57      1.71 o 
  -6   6  11       32.08       33.96      0.99 o 
  -5   6  11       78.35       80.90      1.42 o 
  -4   6  11       84.18       89.60      1.47 o 
  -3   6  11      174.04      171.42      2.26 o 
  -2   6  11      167.13      161.03      2.08 o 
  -1   6  11      252.87      218.82      3.20 o 
   0   6  11      280.23      249.59      3.57 o 
   1   6  11      229.67      232.29      3.43 o 
   2   6  11       54.95       55.05      1.31 o 
   3   6  11        0.10       -0.54      0.54 o 
   4   6  11        0.85        1.01      0.82 o 
   5   6  11        4.10        3.91      0.78 o 
   6   6  11        0.17       -0.07      0.64 o 
  -6   7  11       11.86       13.16      1.00 o 
  -5   7  11        3.23        2.58      0.42 o 
  -4   7  11        1.04        1.19      0.38 o 
  -3   7  11        0.51        0.13      0.29 o 
  -2   7  11       28.83       30.25      0.99 o 
  -1   7  11       53.97       47.92      1.21 o 
   0   7  11       26.79       26.91      0.95 o 
   1   7  11       82.75       72.30      1.54 o 
   2   7  11      193.42      184.84      2.93 o 
   3   7  11      177.99      178.25      3.41 o 
   4   7  11        2.77        1.06      0.75 o 
   5   7  11        0.94       -0.61      0.61 o 
   6   7  11        0.12       -0.67      0.67 o 
  -5   8  11       53.14       53.79      1.19 o 
  -4   8  11       90.61       86.18      2.01 o 
  -3   8  11       75.69       84.62      1.78 o 
  -2   8  11       35.06       33.73      1.12 o 
  -1   8  11       77.24       72.10      1.56 o 
   0   8  11        0.20        0.11      0.54 o 
   1   8  11        0.03       -0.39      0.39 o 
   2   8  11        0.23        0.52      0.52 o 
   3   8  11       22.62       23.21      1.03 o 
   4   8  11       15.04       17.51      1.25 o 
   5   8  11        0.01        0.14      0.75 o 
  -4   9  11        2.75        1.56      0.59 o 
  -3   9  11        8.21        8.56      0.74 o 
  -2   9  11       31.38       28.48      1.10 o 
  -1   9  11       51.88       50.77      1.36 o 
   0   9  11        5.56        5.32      0.63 o 
   1   9  11       18.62       18.80      0.92 o 
   2   9  11        0.08       -0.19      0.50 o 
   3   9  11       12.40       14.06      0.87 o 
   4   9  11       12.09       17.14      1.29 o 
  -3  10  11       47.17       53.72      1.84 o 
  -2  10  11       16.87       18.60      1.00 o 
  -1  10  11        8.33        8.25      0.72 o 
   0  10  11       13.80       18.34      0.99 o 
   1  10  11        2.85        2.34      0.59 o 
   2  10  11        1.53        1.82      0.59 o 
   3  10  11       18.04       19.14      1.06 o 
  -8   0  12        1.77        3.36      1.06 o 
  -7   0  12       11.35       14.53      1.12 o 
  -6   0  12       22.01       23.18      1.49 o 
  -5   0  12       28.65       30.97      1.22 o 
  -4   0  12        1.11        0.07      0.91 o 
  -3   0  12       78.17       66.13      1.63 o 
  -2   0  12       91.42       89.23      1.90 o 
  -1   0  12        0.00       -0.28      0.43 o 
   0   0  12      305.67      288.25      4.68 o 
   1   0  12       88.01       84.98      1.76 o 
   2   0  12        3.12        3.22      0.48 o 
   3   0  12       88.52       90.23      1.90 o 
   4   0  12      128.48      130.81      3.55 o 
   5   0  12       40.75       41.56      1.82 o 
   6   0  12       25.70       27.93      1.63 o 
   7   0  12        0.70        1.06      0.77 o 
  -7   1  12        4.24        5.26      0.52 o 
  -6   1  12        0.46       -0.07      0.38 o 
  -5   1  12        5.78        5.22      0.47 o 
  -4   1  12      105.74       99.54      1.31 o 
  -3   1  12        7.93        6.15      0.34 o 
  -2   1  12       11.62        7.72      0.35 o 
  -1   1  12      271.23      272.37      2.77 o 
   0   1  12      417.92      412.88      4.61 o 
   1   1  12       16.22       14.21      0.54 o 
   2   1  12       41.49       43.74      1.23 o 
   3   1  12        2.89        1.98      0.37 o 
   4   1  12        9.65        9.44      0.55 o 
   5   1  12        1.87        1.42      0.51 o 
   6   1  12        1.07        0.81      0.51 o 
   7   1  12        9.19        7.92      0.78 o 
  -7   2  12       31.42       35.34      1.22 o 
  -6   2  12       31.40       30.16      0.89 o 
  -5   2  12       72.53       71.27      1.37 o 
  -4   2  12       39.50       47.38      0.86 o 
  -3   2  12      366.81      378.85      3.84 o 
  -2   2  12      865.73      812.00      7.72 o 
  -1   2  12       14.59       12.06      0.49 o 
   0   2  12      235.60      236.67      2.75 o 
   1   2  12       10.06        8.58      0.57 o 
   2   2  12       97.98       98.60      1.63 o 
   3   2  12       90.22       94.78      1.59 o 
   4   2  12        2.07        2.08      0.40 o 
   5   2  12        3.72        3.83      0.57 o 
   6   2  12       18.32       18.52      0.97 o 
   7   2  12        2.20        0.90      0.57 o 
  -7   3  12        0.18        0.00      0.50 o 
  -6   3  12        4.02        3.91      0.48 o 
  -5   3  12        0.10        0.24      0.37 o 
  -4   3  12       39.10       35.99      0.85 o 
  -3   3  12      125.51      115.06      1.62 o 
  -2   3  12      101.56      114.12      1.58 o 
  -1   3  12        2.20        1.65      0.30 o 
   0   3  12      207.30      196.12      2.36 o 
   1   3  12      269.62      277.54      3.19 o 
   2   3  12       70.41       63.52      1.53 o 
   3   3  12        1.91        1.96      0.31 o 
   4   3  12        9.84        8.72      0.54 o 
   5   3  12        3.27        2.66      0.42 o 
   6   3  12       16.91       15.91      0.92 o 
   7   3  12        0.78        0.10      0.86 o 
  -7   4  12       20.24       19.56      0.85 o 
  -6   4  12       25.98       24.33      0.83 o 
  -5   4  12       47.06       44.67      1.01 o 
  -4   4  12       30.91       27.84      1.14 o 
  -3   4  12       51.32       44.13      0.90 o 
  -2   4  12       85.95       76.71      1.19 o 
  -1   4  12       21.79       23.84      0.61 o 
   0   4  12       18.14       16.38      0.69 o 
   1   4  12       14.56       15.48      0.68 o 
   2   4  12       49.79       46.13      1.42 o 
   3   4  12       44.07       38.44      2.16 o 
   4   4  12       40.45       38.99      1.39 o 
   5   4  12       10.44        9.02      0.81 o 
   6   4  12       27.51       26.93      1.39 o 
  -7   5  12       21.04       20.98      0.87 o 
  -6   5  12        9.58        9.89      0.63 o 
  -5   5  12       30.61       32.14      0.90 o 
  -4   5  12       72.63       68.79      1.24 o 
  -3   5  12      112.78      106.88      1.56 o 
  -2   5  12      284.46      261.10      4.31 o 
  -1   5  12      373.60      335.32      4.55 o 
   0   5  12      478.96      447.07      5.95 o 
   1   5  12      167.69      146.26      2.35 o 
   2   5  12      240.70      224.43      3.28 o 
   3   5  12        3.31        3.89      0.61 o 
   4   5  12        1.55        1.26      0.57 o 
   5   5  12        2.42        2.26      0.68 o 
   6   5  12        0.18        0.39      0.82 o 
  -6   6  12        6.94        8.70      0.61 o 
  -5   6  12        9.29        8.94      0.57 o 
  -4   6  12        1.73        0.32      0.36 o 
  -3   6  12       42.11       37.92      0.86 o 
  -2   6  12       57.82       50.22      1.45 o 
  -1   6  12       15.53       12.27      0.68 o 
   0   6  12       28.67       28.34      0.96 o 
   1   6  12      271.04      248.58      4.82 o 
   2   6  12        2.72        1.70      0.49 o 
   3   6  12       74.21       74.10      2.50 o 
   4   6  12       11.56       12.34      1.34 o 
   5   6  12        0.45       -0.58      0.60 o 
   6   6  12        1.46        0.07      0.64 o 
  -5   7  12       60.83       67.68      1.33 o 
  -4   7  12       39.77       40.00      0.95 o 
  -3   7  12      105.65      107.45      2.02 o 
  -2   7  12       67.35       67.72      1.51 o 
  -1   7  12       21.04       26.43      1.16 o 
   0   7  12       43.97       43.90      1.19 o 
   1   7  12       98.18       93.93      2.09 o 
   2   7  12      115.83      113.77      3.88 o 
   3   7  12      172.62      183.08      3.89 o 
   4   7  12        0.63        0.10      0.68 o 
   5   7  12        0.20       -0.53      0.68 o 
  -5   8  12       18.04       17.38      0.97 o 
  -4   8  12        0.01       -0.53      0.53 o 
  -3   8  12        0.34        0.43      0.49 o 
  -2   8  12        9.55        9.14      0.68 o 
  -1   8  12        0.73       -0.03      0.48 o 
   0   8  12       15.24       15.02      0.83 o 
   1   8  12        2.36        1.52      0.48 o 
   2   8  12        5.69        6.11      0.64 o 
   3   8  12        8.47        8.17      0.76 o 
   4   8  12       65.65       67.75      2.14 o 
  -4   9  12        1.17        0.57      0.59 o 
  -3   9  12        3.55        2.77      0.60 o 
  -2   9  12       60.92       63.09      2.84 o 
  -1   9  12      175.79      185.87      4.49 o 
   0   9  12       53.85       54.61      1.48 o 
   1   9  12       50.90       50.51      1.53 o 
   2   9  12        4.50        6.10      0.68 o 
   3   9  12        5.10        4.66      0.68 o 
  -2  10  12        3.68        3.49      0.66 o 
  -1  10  12        8.74        9.16      0.78 o 
   0  10  12        0.04       -0.24      0.76 o 
   1  10  12       13.44       15.63      0.94 o 
   2  10  12       10.24       11.52      1.44 o 
  -7   1  13        2.81        3.31      0.57 o 
  -6   1  13       40.59       46.88      1.29 o 
  -5   1  13       24.34       25.54      0.94 o 
  -4   1  13      152.09      149.18      2.09 o 
  -3   1  13       87.74       80.45      1.31 o 
  -2   1  13      293.83      306.43      3.60 o 
  -1   1  13      536.73      521.24      5.07 o 
   0   1  13      644.81      624.88      7.89 o 
   1   1  13       24.67       22.33      0.79 o 
   2   1  13        9.66        8.53      0.53 o 
   3   1  13       86.37       83.06      1.83 o 
   4   1  13        4.03        2.45      0.51 o 
   5   1  13       10.36        9.76      0.71 o 
   6   1  13        3.78        4.02      0.64 o 
   7   1  13        1.77        1.25      0.61 o 
  -7   2  13       13.12       15.17      0.90 o 
  -6   2  13        5.15        5.84      0.61 o 
  -5   2  13       37.79       34.78      1.05 o 
  -4   2  13       82.02       74.82      1.68 o 
  -3   2  13      175.38      163.93      2.55 o 
  -2   2  13        1.03        0.73      0.30 o 
  -1   2  13        0.03        0.54      0.28 o 
   0   2  13      122.43      126.35      1.67 o 
   1   2  13       72.20       64.44      1.89 o 
   2   2  13        3.68        3.51      0.40 o 
   3   2  13       60.61       62.74      1.26 o 
   4   2  13       89.41       91.89      1.95 o 
   5   2  13       17.48       17.04      0.90 o 
   6   2  13        0.01        0.52      0.53 o 
  -7   3  13        0.10        0.72      0.55 o 
  -6   3  13       17.33       15.41      1.19 o 
  -5   3  13       88.61       90.01      1.50 o 
  -4   3  13       90.94       84.59      1.86 o 
  -3   3  13       53.81       55.31      1.37 o 
  -2   3  13       47.57       34.86      0.75 o 
  -1   3  13       48.38       49.70      0.91 o 
   0   3  13      117.79      120.96      1.62 o 
   1   3  13       47.69       45.35      0.93 o 
   2   3  13       24.64       25.78      0.71 o 
   3   3  13       29.71       27.94      0.79 o 
   4   3  13       36.64       38.20      1.43 o 
   5   3  13       24.72       20.73      1.54 o 
   6   3  13        0.01       -0.58      0.86 o 
  -6   4  13       34.85       38.73      1.01 o 
  -5   4  13       16.59       17.65      0.71 o 
  -4   4  13       15.79       13.59      0.62 o 
  -3   4  13       63.17       59.25      1.08 o 
  -2   4  13      140.19      128.39      1.74 o 
  -1   4  13      158.69      148.48      1.92 o 
   0   4  13       21.47       23.98      0.83 o 
   1   4  13       75.95       69.03      1.39 o 
   2   4  13      180.11      176.83      3.39 o 
   3   4  13      110.29      104.79      5.66 o 
   4   4  13       46.11       49.77      1.59 o 
   5   4  13        1.63        1.12      0.60 o 
   6   4  13        0.59        1.15      0.96 o 
  -6   5  13        1.08        1.02      0.45 o 
  -5   5  13        5.47        5.94      0.52 o 
  -4   5  13        0.05        0.68      0.36 o 
  -3   5  13       63.37       62.99      1.15 o 
  -2   5  13       43.34       41.23      0.84 o 
  -1   5  13       16.92       16.21      0.84 o 
   0   5  13        0.20        0.30      0.38 o 
   1   5  13        8.28        7.48      0.59 o 
   2   5  13        0.15        0.61      0.42 o 
   3   5  13       25.77       24.67      3.12 o 
   4   5  13        4.14        3.23      0.67 o 
   5   5  13        7.48        5.84      0.81 o 
   6   5  13        4.65        3.36      1.06 o 
  -6   6  13       22.83       27.60      0.95 o 
  -5   6  13      103.00      114.23      2.76 o 
  -4   6  13        0.57        0.52      0.37 o 
  -3   6  13        2.78        3.08      0.51 o 
  -2   6  13       33.49       31.82      1.03 o 
  -1   6  13       48.00       45.22      1.17 o 
   0   6  13      103.33      101.33      1.89 o 
   1   6  13       55.69       61.29      1.41 o 
   2   6  13       33.24       35.16      1.11 o 
   3   6  13       16.75       17.24      1.20 o 
   4   6  13       73.71       82.15      3.79 o 
   5   6  13        4.71        5.66      0.96 o 
  -5   7  13        1.69        2.20      0.48 o 
  -4   7  13       45.98       48.41      1.38 o 
  -3   7  13        5.35        7.04      0.66 o 
  -2   7  13       17.99       16.67      0.86 o 
  -1   7  13        2.54        4.23      0.59 o 
   0   7  13        5.90        5.17      0.59 o 
   1   7  13        7.73        7.75      0.66 o 
   2   7  13        2.16        1.78      0.53 o 
   3   7  13       68.14       63.51      2.26 o 
   4   7  13       26.60       25.13      1.68 o 
  -4   8  13        1.59        3.41      0.64 o 
  -3   8  13        0.03       -0.42      0.52 o 
  -2   8  13        2.15        0.61      0.75 o 
  -1   8  13        8.04        6.85      0.66 o 
   0   8  13       54.78       55.43      1.41 o 
   1   8  13       57.43       63.38      1.66 o 
   2   8  13       87.90       86.18      2.81 o 
   3   8  13       34.49       36.69      1.59 o 
   4   8  13       34.20       41.46      1.80 o 
  -3   9  13        3.83        3.16      0.66 o 
  -2   9  13       32.04       30.21      1.23 o 
  -1   9  13       59.82       63.53      1.72 o 
   0   9  13       17.08       14.57      0.89 o 
   1   9  13        4.90        4.70      0.93 o 
   2   9  13        0.05        0.03      0.55 o 
  -7   0  14        0.16        0.96      0.96 o 
  -6   0  14       15.67       16.89      1.54 o 
  -5   0  14       10.47       10.27      1.15 o 
  -4   0  14      123.29      118.22      2.51 o 
  -3   0  14       91.10       93.02      2.07 o 
  -2   0  14      362.32      351.52     12.62 o 
  -1   0  14      242.61      243.00      5.85 o 
   0   0  14      983.15      972.40     20.83 o 
   1   0  14      599.40      623.06     13.63 o 
   2   0  14      854.58      833.05     17.95 o 
   3   0  14        2.12        0.19      0.77 o 
   4   0  14       19.44       17.37      1.25 o 
   5   0  14       22.69       16.12      1.34 o 
   6   0  14       10.01        9.69      1.15 o 
  -7   1  14        0.58        1.63      0.96 o 
  -6   1  14        1.20        0.13      0.48 o 
  -5   1  14        0.03        0.11      0.42 o 
  -4   1  14        5.79        6.52      0.55 o 
  -3   1  14        1.32        0.61      0.39 o 
  -2   1  14       97.54       93.86      1.68 o 
  -1   1  14        6.12        7.60      0.61 o 
   0   1  14        3.70        3.71      0.57 o 
   1   1  14      130.62      134.46      2.54 o 
   2   1  14      279.64      293.28      7.73 o 
   3   1  14        9.40       11.39      0.81 o 
   4   1  14        9.91        9.18      1.01 o 
   5   1  14        4.13        3.00      0.57 o 
   6   1  14        2.58        2.42      0.67 o 
  -6   2  14        0.12        0.08      0.48 o 
  -5   2  14        1.11        1.24      0.46 o 
  -4   2  14       28.49       33.76      1.03 o 
  -3   2  14       39.63       42.01      1.15 o 
  -2   2  14      159.84      150.21      2.36 o 
  -1   2  14        6.48        6.04      0.46 o 
   0   2  14       20.02       17.39      0.57 o 
   1   2  14      133.05      132.22      2.08 o 
   2   2  14      158.77      164.77      2.50 o 
   3   2  14        3.94        3.74      0.55 o 
   4   2  14       17.48       20.12      1.20 o 
   5   2  14       13.22       13.90      0.90 o 
   6   2  14        0.74        0.10      0.86 o 
  -6   3  14       32.15       38.62      1.25 o 
  -5   3  14       53.50       57.59      1.54 o 
  -4   3  14       91.09       92.49      1.76 o 
  -3   3  14       47.85       44.09      1.11 o 
  -2   3  14       42.83       37.88      0.80 o 
  -1   3  14       14.20       11.20      0.50 o 
   0   3  14       12.80       10.30      0.47 o 
   1   3  14       27.34       27.15      0.99 o 
   2   3  14        0.33        0.67      0.54 o 
   3   3  14        0.11        0.14      0.54 o 
   4   3  14       20.17       22.17      1.63 o 
   5   3  14       26.97       28.02      1.82 o 
   6   3  14       33.18       37.05      2.11 o 
  -6   4  14        2.23        2.58      0.65 o 
  -5   4  14        0.95        1.07      0.46 o 
  -4   4  14        0.40        0.59      0.44 o 
  -3   4  14        1.00        0.30      0.34 o 
  -2   4  14        3.72        3.75      0.37 o 
  -1   4  14       30.38       34.68      0.74 o 
   0   4  14        4.00        3.48      0.46 o 
   1   4  14       13.88       15.86      0.73 o 
   2   4  14       14.39       14.43      1.01 o 
   3   4  14        0.73        0.24      0.54 o 
   4   4  14        0.18        0.38      0.77 o 
   5   4  14        1.91        2.21      0.96 o 
  -5   5  14        3.85        5.59      0.60 o 
  -4   5  14       73.44       78.66      1.38 o 
  -3   5  14      114.51      123.08      1.78 o 
  -2   5  14       24.02       23.04      0.90 o 
  -1   5  14        0.21        0.29      0.38 o 
   0   5  14        2.00        2.66      0.45 o 
   1   5  14        0.32       -0.16      0.40 o 
   2   5  14        8.38        6.33      0.71 o 
   3   5  14        0.07        0.00      0.54 o 
   4   5  14        3.65        4.70      0.78 o 
   5   5  14       28.42       31.19      2.02 o 
  -5   6  14       11.77       15.56      0.75 o 
  -4   6  14        0.14        0.59      0.56 o 
  -3   6  14       22.00       25.20      1.03 o 
  -2   6  14        1.81        1.55      0.48 o 
  -1   6  14       22.05       20.91      0.86 o 
   0   6  14       26.60       22.52      0.90 o 
   1   6  14       28.01       24.05      0.99 o 
   2   6  14        0.71        0.90      0.48 o 
   3   6  14       64.07       60.64      4.03 o 
   4   6  14        1.73        2.76      0.78 o 
  -4   7  14       65.00       70.93      2.33 o 
  -3   7  14      106.33      116.39      2.22 o 
  -2   7  14       24.67       21.55      0.95 o 
  -1   7  14       39.11       39.23      1.17 o 
   0   7  14        1.89        1.08      0.49 o 
   1   7  14       19.07       16.72      0.87 o 
   2   7  14       59.33       62.42      1.73 o 
   3   7  14       48.31       52.54      2.50 o 
   4   7  14        7.43        9.28      0.98 o 
  -3   8  14        1.31        1.15      0.59 o 
  -2   8  14       18.25       18.67      1.00 o 
  -1   8  14       10.44       10.05      0.78 o 
   0   8  14       71.66       68.99      1.92 o 
   1   8  14       53.57       55.52      1.47 o 
   2   8  14       19.62       20.62      1.05 o 
   3   8  14        1.30        1.24      0.78 o 
  -1   9  14        1.62        1.86      0.60 o 
   0   9  14       10.03       10.02      0.80 o 
  -6   1  15       55.59       61.46      1.87 o 
  -5   1  15       16.15       14.21      0.98 o 
  -4   1  15       18.50       19.78      1.05 o 
  -3   1  15        0.93        1.15      0.48 o 
  -2   1  15       19.17       18.32      0.85 o 
  -1   1  15       72.56       79.81      1.83 o 
   0   1  15       65.41       62.84      1.56 o 
   1   1  15        9.98       12.23      0.86 o 
   2   1  15        3.94        5.83      0.60 o 
   3   1  15      111.05      116.09      4.61 o 
   4   1  15      127.65      137.11      2.74 o 
   5   1  15        7.34        6.70      0.71 o 
  -6   2  15        4.19        3.06      0.59 o 
  -5   2  15        0.74        0.78      0.45 o 
  -4   2  15       24.22       21.25      0.86 o 
  -3   2  15        8.74        8.30      0.58 o 
  -2   2  15       12.24       13.99      0.68 o 
  -1   2  15       13.89       13.30      0.66 o 
   0   2  15        2.07        2.22      0.38 o 
   1   2  15        7.69        9.85      1.25 o 
   2   2  15        4.97        6.29      0.55 o 
   3   2  15       75.82       71.90      1.68 o 
   4   2  15       18.24       19.58      1.54 o 
   5   2  15        3.56        2.78      0.96 o 
  -6   3  15       14.97       19.29      1.22 o 
  -5   3  15        1.82        2.61      0.52 o 
  -4   3  15        4.18        2.72      0.46 o 
  -3   3  15       27.22       26.45      0.92 o 
  -2   3  15       11.13        7.31      0.54 o 
  -1   3  15        4.99        4.75      0.43 o 
   0   3  15      120.27      116.41      1.94 o 
   1   3  15       30.55       34.82      1.32 o 
   2   3  15        6.75        6.53      1.06 o 
   3   3  15       65.48       67.28      2.59 o 
   4   3  15       34.43       38.20      2.02 o 
   5   3  15       18.02       21.21      1.73 o 
  -5   4  15       18.00       18.73      0.90 o 
  -4   4  15       28.81       30.27      1.05 o 
  -3   4  15       23.46       24.28      0.90 o 
  -2   4  15      163.20      163.76      2.57 o 
  -1   4  15      245.50      239.40      4.26 o 
   0   4  15      236.28      224.31      3.79 o 
   1   4  15       55.92       53.02      1.97 o 
   2   4  15        0.03       -0.19      0.54 o 
   3   4  15        2.24        1.44      0.86 o 
   4   4  15       13.28       15.26      1.44 o 
   5   4  15        2.21        1.92      0.96 o 
  -5   5  15        5.79        5.72      0.87 o 
  -4   5  15       20.14       21.21      0.94 o 
  -3   5  15        0.21       -0.13      0.64 o 
  -2   5  15        0.00        0.07      0.44 o 
  -1   5  15       24.61       25.76      0.95 o 
   0   5  15        2.30        2.99      0.51 o 
   1   5  15        2.07        2.34      0.49 o 
   2   5  15        0.08       -0.24      0.61 o 
   3   5  15       11.53        8.24      0.88 o 
   4   5  15        3.71        1.82      0.96 o 
  -4   6  15       22.16       26.69      1.46 o 
  -3   6  15        3.74        3.50      0.58 o 
  -2   6  15      108.13      110.41      2.09 o 
  -1   6  15       98.55      105.11      2.00 o 
   0   6  15       68.39       66.50      1.51 o 
   1   6  15       43.16       42.55      1.26 o 
   2   6  15       22.33       22.57      1.44 o 
   3   6  15        1.64        2.48      0.74 o 
   4   6  15        0.40        0.67      0.96 o 
  -3   7  15       11.32       10.60      0.92 o 
  -2   7  15        5.15        4.02      0.63 o 
  -1   7  15        0.38        0.72      0.51 o 
   0   7  15        0.93        0.66      0.49 o 
   1   7  15        0.01       -0.37      0.49 o 
   2   7  15        3.87        4.01      0.62 o 
   3   7  15        1.60        0.86      1.15 o 
  -2   8  15      133.30      156.19      3.33 o 
  -1   8  15       85.50       89.63      2.97 o 
   0   8  15        4.28        5.38      0.68 o 
   1   8  15        3.62        3.98      0.66 o 
  -5   0  16       79.82       97.60      3.36 o 
  -4   0  16      248.82      263.35      6.72 o 
  -3   0  16       91.04       94.05      3.07 o 
  -2   0  16      166.79      160.18      4.32 o 
  -1   0  16       19.04       18.62      1.25 o 
   0   0  16       15.30       14.78      1.15 o 
   1   0  16        0.52        0.67      0.67 o 
   2   0  16       31.94       34.45      1.63 o 
   3   0  16       39.94       46.07      1.92 o 
   4   0  16      105.50      107.11      3.26 o 
   5   0  16       33.07       33.01      1.82 o 
  -5   1  16        2.38        2.42      0.68 o 
  -4   1  16        2.20        3.16      0.64 o 
  -3   1  16        5.38        5.99      0.72 o 
  -2   1  16        5.49        5.04      0.57 o 
  -1   1  16        9.76       12.34      1.01 o 
   0   1  16        2.59        4.44      1.30 o 
   1   1  16        4.98        5.12      0.57 o 
   2   1  16       17.75       19.36      1.25 o 
   3   1  16        7.61        5.89      0.67 o 
   4   1  16       35.69       43.55      1.39 o 
   5   1  16        1.44        3.26      0.96 o 
  -5   2  16       14.20       15.41      1.05 o 
  -4   2  16       42.64       45.29      2.02 o 
  -3   2  16       12.81       12.55      1.20 o 
  -2   2  16       45.81       48.29      2.11 o 
  -1   2  16       20.92       21.23      0.94 o 
   0   2  16       32.00       31.55      1.06 o 
   1   2  16        6.11        6.56      0.55 o 
   2   2  16       75.92       78.89      2.78 o 
   3   2  16       13.14       16.12      1.54 o 
   4   2  16        6.84        8.83      1.15 o 
   5   2  16       23.80       28.89      1.82 o 
  -5   3  16        0.46       -0.17      0.58 o 
  -4   3  16        0.14       -0.26      0.42 o 
  -3   3  16        0.15        0.28      0.44 o 
  -2   3  16        1.14        0.52      0.40 o 
  -1   3  16        4.55        4.05      0.62 o 
   0   3  16       22.55       24.95      1.63 o 
   1   3  16       36.08       39.25      2.02 o 
   2   3  16       63.44       69.77      2.69 o 
   3   3  16        8.56        9.41      1.25 o 
   4   3  16        0.18        0.77      0.77 o 
  -4   4  16       22.71       29.47      1.26 o 
  -3   4  16       30.40       31.78      1.01 o 
  -2   4  16       11.46       11.18      2.06 o 
  -1   4  16        0.15        0.90      0.57 o 
   0   4  16        0.44        0.67      0.61 o 
   1   4  16        9.13        9.89      1.25 o 
   2   4  16       32.98       34.55      2.02 o 
   3   4  16       14.56       14.78      1.44 o 
   4   4  16        5.95        5.18      1.15 o 
  -4   5  16        3.45        4.85      0.81 o 
  -3   5  16       40.81       42.81      1.70 o 
  -2   5  16       26.74       31.41      1.54 o 
  -1   5  16       14.72       13.04      0.98 o 
   0   5  16      106.57      108.67      2.61 o 
   1   5  16      140.11      139.87      3.09 o 
   2   5  16      118.05      130.14      4.22 o 
   3   5  16       28.11       31.86      2.11 o 
  -3   6  16        1.30        3.46      0.81 o 
  -2   6  16        0.33        1.30      0.68 o 
  -1   6  16        3.66        5.03      0.85 o 
   0   6  16        4.07        5.00      0.62 o 
   1   6  16        1.90        1.92      0.55 o 
   2   6  16        2.01        1.44      0.77 o 
  -2   7  16       29.43       34.36      2.30 o 
  -1   7  16       31.46       28.75      1.16 o 
   0   7  16       88.79      107.26      3.70 o 
   1   7  16       26.09       28.15      1.22 o 
  -4   1  17        6.95        7.09      0.78 o 
  -3   1  17       68.97       80.86      2.03 o 
  -2   1  17      107.17      113.42      2.83 o 
  -1   1  17       87.87       92.00      2.06 o 
   0   1  17      130.04      132.53      2.64 o 
   1   1  17       87.32       94.63      2.06 o 
   2   1  17       49.78       49.37      1.45 o 
   3   1  17        1.00        1.24      0.67 o 
   4   1  17        1.40        2.02      0.86 o 
  -4   2  17        7.17        8.09      0.78 o 
  -3   2  17       10.96        8.62      0.74 o 
  -2   2  17        1.18        0.26      0.51 o 
  -1   2  17        0.20        0.11      0.46 o 
   0   2  17        0.00        0.04      0.46 o 
   1   2  17       22.81       22.46      1.63 o 
   2   2  17       15.12       15.93      1.44 o 
   3   2  17       28.88       32.92      1.82 o 
   4   2  17        3.06        5.18      1.06 o 
  -4   3  17        1.23        0.55      0.57 o 
  -3   3  17       40.12       41.56      1.36 o 
  -2   3  17       67.83       78.17      1.87 o 
  -1   3  17       28.00       27.26      1.82 o 
   0   3  17       11.90       14.30      1.44 o 
   1   3  17        0.96       -0.29      0.77 o 
   2   3  17       16.26       16.12      1.54 o 
   3   3  17        1.05        0.86      0.86 o 
  -3   4  17       19.50       20.35      1.73 o 
  -2   4  17        6.06        6.33      1.15 o 
  -1   4  17        9.03        7.77      1.15 o 
   0   4  17        0.69        1.54      0.86 o 
   1   4  17        0.16        0.58      0.86 o 
   2   4  17        0.01        1.44      0.96 o 
   3   4  17       15.28       17.56      1.73 o 
  -3   5  17        0.00       -0.67      0.86 o 
  -2   5  17        1.78        1.30      0.71 o 
  -1   5  17        3.29        2.98      0.96 o 
   0   5  17        0.35        0.19      0.86 o 
   1   5  17        6.63        6.24      1.15 o 
   2   5  17        1.67        1.44      0.96 o 
  -1   6  17       29.81       35.66      1.56 o 
   0   6  17        8.93       10.62      1.10 o 
  -3   0  18        1.94        1.34      0.86 o 
  -2   0  18       19.55       23.90      1.54 o 
  -1   0  18       27.87       30.42      1.73 o 
   0   0  18       21.16       25.62      1.54 o 
   1   0  18       57.20       60.75      2.30 o 
   2   0  18       63.45       72.17      2.59 o 
   3   0  18       61.85       74.86      2.69 o 
  -3   1  18        1.98        2.44      0.57 o 
  -2   1  18        3.32        4.46      0.64 o 
  -1   1  18        1.30        2.15      0.57 o 
   0   1  18        4.73        5.00      0.57 o 
   1   1  18        3.41        4.74      0.60 o 
   2   1  18        0.10        0.00      0.77 o 
   3   1  18        8.60        8.93      1.15 o 
  -3   2  18        8.00        7.94      0.81 o 
  -2   2  18       16.40       19.23      1.08 o 
  -1   2  18       80.10       91.37      3.17 o 
   0   2  18       57.42       64.11      2.59 o 
   1   2  18       38.55       44.44      2.21 o 
   2   2  18        9.96       10.94      1.25 o 
  -2   3  18       24.55       25.24      1.82 o 
  -1   3  18        1.23        1.06      0.86 o 
   0   3  18        0.56       -0.67      0.77 o 
   1   3  18        5.70        5.95      1.06 o 
   2   3  18        1.68        2.69      0.96 o 
  -1   4  18        0.48       -0.77      0.77 o 
   0   4  18        2.32        2.59      0.96 o 
   1   4  18        9.66        9.60      1.25 o 
  -1   1  19        4.63        6.69      0.71 o 
   0   1  19        2.31        3.26      0.96 o 
                                                 
